# Supplementary material for: Stratification of the Gut Microbiota Composition Landscape across the Alzheimer's Disease Continuum in a Turkish Cohort
Source: mSystems. 2022 Feb 8;7(1):e00004-22. doi: 10.1128/msystems.00004-22 (PMC8823292; doi:10.1128/msystems.00004-22)
Supplement: TABLE S2 [file msystems.00004-22-st002.xlsx]

## Sheet: TableS2A
Supplementary Table S2A. Differentially Abundant ASVs Between AD and C groups Detected by Limma-Voom Model (Age and Sex Adjusted)
Count	logFC	AveExpr	t	P.Value	adj.P.Val	B	Kingdom	Phylum	Class	Order	Family	ASV	Taxa
1	-1.6444	6.43238	-4.69462	6.15771e-06	0.0023153	3.67806	Bacteria	Firmicutes	Clostridia	Clostridiales	Ruminococcaceae	ASV171	Ruminococcaceae_UCG-010
2	-2.50271	8.13797	-4.30888	3.02101e-05	0.00567949	2.22938	Bacteria	Firmicutes	Clostridia	Clostridiales	Ruminococcaceae	ASV70	Ruminococcaceae_Unclassified
3	-2.03423	7.49259	-3.96409	0.000115558	0.0115917	1.03511	Bacteria	Firmicutes	Clostridia	Clostridiales	Ruminococcaceae	ASV203	Butyricicoccus
4	-1.60815	6.89211	-3.86601	0.000166833	0.0115917	0.689561	Bacteria	Firmicutes	Clostridia	Clostridiales	Ruminococcaceae	ASV308	Ruminococcaceae_NK4A214_group
5	1.92659	7.11036	3.82103	0.000197002	0.0115917	0.550566	Bacteria	Firmicutes	Clostridia	Clostridiales	Ruminococcaceae	ASV126	Ruminococcaceae_UCG-002
6	-2.22741	7.62677	-3.80396	0.000209747	0.0115917	0.509239	Bacteria	Firmicutes	Clostridia	Clostridiales	Lachnospiraceae	ASV231	Lachnospiraceae_Unclassified
7	-2.04885	7.59539	-3.7962	0.000215802	0.0115917	0.482055	Bacteria	Firmicutes	Clostridia	Clostridiales	Ruminococcaceae	ASV138	Ruminococcaceae_UCG-013
8	-1.92112	7.23402	-3.55337	0.000514572	0.0241849	-0.29199	Bacteria	Firmicutes	Clostridia	Clostridiales	Lachnospiraceae	ASV63	Roseburia
9	-1.91253	7.55201	-3.49391	0.000632567	0.0264272	-0.456927	Bacteria	Firmicutes	Erysipelotrichia	Erysipelotrichales	Erysipelotrichaceae	ASV235	Erysipelotrichaceae_UCG-003
10	-1.56722	6.9423	-3.45652	0.000719311	0.0270461	-0.603199	Bacteria	Firmicutes	Erysipelotrichia	Erysipelotrichales	Erysipelotrichaceae	ASV240	Erysipelotrichaceae_UCG-003
11	-1.92709	7.5623	-3.37121	0.000960795	0.0328417	-0.820743	Bacteria	Firmicutes	Clostridia	Clostridiales	Lachnospiraceae	ASV226	Lachnospiraceae_Unclassified
12	1.58868	6.78507	3.30394	0.00120268	0.0376841	-1.09679	Bacteria	Bacteroidetes	Bacteroidia	Bacteroidales	Prevotellaceae	ASV228	Prevotella_7
13	1.33209	6.65605	3.23252	0.00152091	0.0439894	-1.32846	Bacteria	Bacteroidetes	Bacteroidia	Bacteroidales	Tannerellaceae	ASV242	Parabacteroides
14	-1.27868	6.66314	-3.07983	0.00248082	0.0626018	-1.71975	Bacteria	Bacteroidetes	Bacteroidia	Bacteroidales	Prevotellaceae	ASV154	Prevotella_9
15	1.36333	6.69522	3.07771	0.00249741	0.0626018	-1.74032	Bacteria	Bacteroidetes	Bacteroidia	Bacteroidales	Tannerellaceae	ASV373	Parabacteroides
16	-1.14605	6.71745	-2.9841	0.00334161	0.0785279	-1.98392	Bacteria	Firmicutes	Clostridia	Clostridiales	Lachnospiraceae	ASV479	Lachnospiraceae_Unclassified
17	1.32373	6.80594	2.93542	0.00387792	0.0809904	-2.10879	Bacteria	Bacteroidetes	Bacteroidia	Bacteroidales	Bacteroidaceae	ASV393	Bacteroides
18	-1.06704	6.52981	-2.91829	0.00408466	0.0809904	-2.18799	Bacteria	Firmicutes	Clostridia	Clostridiales	Ruminococcaceae	ASV503	Ruminococcaceae_UCG-010
19	1.84474	7.72337	2.91765	0.0040926	0.0809904	-2.05721	Bacteria	Actinobacteria	Coriobacteriia	Coriobacteriales	Coriobacteriaceae	ASV150	Collinsella
20	-1.20975	7.03663	-2.877	0.00462519	0.0869536	-2.22212	Bacteria	Firmicutes	Clostridia	Clostridiales	Ruminococcaceae	ASV284	Ruminococcaceae_NK4A214_group
21	-1.00908	6.59331	-2.84311	0.00511684	0.0916158	-2.381	Bacteria	Firmicutes	Clostridia	Clostridiales	Ruminococcaceae	ASV369	Ruminococcaceae_UCG-005
22	-1.96874	9.74386	-2.80685	0.00569556	0.0973423	-2.27878	Bacteria	Firmicutes	Clostridia	Clostridiales	Ruminococcaceae	ASV56	Faecalibacterium

## Sheet: TableS2B
Supplementary Table S2B. Differentially Abundant ASVs Between MCI and C groups Detected by Limma-Voom Model (Age and Sex Adjusted)
Count	logFC	AveExpr	t	P.Value	adj.P.Val	B	Kingdom	Phylum	Class	Order	Family	ASV	Taxa
1	-2.77198	8.13797	-4.62507	8.25815e-06	0.00227262	3.40815	Bacteria	Firmicutes	Clostridia	Clostridiales	Ruminococcaceae	ASV70	Ruminococcaceae_Unclassified
2	-2.35288	7.49259	-4.49643	1.41026e-05	0.00227262	2.92407	Bacteria	Firmicutes	Clostridia	Clostridiales	Ruminococcaceae	ASV203	Butyricicoccus
3	-1.62711	6.43238	-4.43515	1.81326e-05	0.00227262	2.6672	Bacteria	Firmicutes	Clostridia	Clostridiales	Ruminococcaceae	ASV171	Ruminococcaceae_UCG-010
4	-2.11833	7.59539	-3.88025	0.000158236	0.0125224	0.743801	Bacteria	Firmicutes	Clostridia	Clostridiales	Ruminococcaceae	ASV138	Ruminococcaceae_UCG-013
5	2.80829	8.78715	3.86651	0.000166521	0.0125224	0.706589	Bacteria	Firmicutes	Clostridia	Clostridiales	Clostridiaceae_1	ASV90	Clostridium_sensu_stricto_1
6	-2.27636	7.62677	-3.78725	0.00022299	0.0139741	0.451442	Bacteria	Firmicutes	Clostridia	Clostridiales	Lachnospiraceae	ASV231	Lachnospiraceae_Unclassified
7	1.57363	6.56257	3.42227	0.000808477	0.0434267	-0.816096	Bacteria	Bacteroidetes	Bacteroidia	Bacteroidales	Rikenellaceae	ASV218	Rikenellaceae_RC9_gut_group
8	1.33777	6.49705	3.33014	0.00110241	0.0511543	-1.10038	Bacteria	Firmicutes	Erysipelotrichia	Erysipelotrichales	Erysipelotrichaceae	ASV397	Catenisphaera
9	2.02707	7.24506	3.29853	0.00122444	0.0511543	-1.10404	Bacteria	Proteobacteria	Gammaproteobacteria	Betaproteobacteriales	Burkholderiaceae	ASV197	Sutterella
10	1.4575	6.73096	3.21571	0.00160647	0.0604033	-1.39994	Bacteria	Firmicutes	Negativicutes	Selenomonadales	Veillonellaceae	ASV20	Dialister
11	-1.3314	6.89211	-3.09781	0.00234409	0.0726445	-1.70174	Bacteria	Firmicutes	Clostridia	Clostridiales	Ruminococcaceae	ASV308	Ruminococcaceae_NK4A214_group
12	-1.71254	7.23402	-3.08138	0.00246874	0.0726445	-1.70251	Bacteria	Firmicutes	Clostridia	Clostridiales	Lachnospiraceae	ASV63	Roseburia
13	1.21464	6.52089	3.07591	0.00251164	0.0726445	-1.82578	Bacteria	Firmicutes	Negativicutes	Selenomonadales	Veillonellaceae	ASV129	Dialister
14	1.68091	7.8599	3.0355	0.00285023	0.0765489	-1.81503	Bacteria	Firmicutes	Erysipelotrichia	Erysipelotrichales	Erysipelotrichaceae	ASV116	Holdemanella
15	-1.76668	7.11448	-2.95747	0.00362587	0.0908884	-2.05188	Bacteria	Firmicutes	Negativicutes	Selenomonadales	Veillonellaceae	ASV37	Dialister
16	1.61186	6.87236	2.90981	0.00419072	0.0977474	-2.22003	Bacteria	Bacteroidetes	Bacteroidia	Bacteroidales	Muribaculaceae	ASV82	Muribaculaceae_Unclassified
17	-1.25239	7.03663	-2.88057	0.00457602	0.0977474	-2.25445	Bacteria	Firmicutes	Clostridia	Clostridiales	Ruminococcaceae	ASV284	Ruminococcaceae_NK4A214_group
18	-1.59565	7.55201	-2.87311	0.0046794	0.0977474	-2.22495	Bacteria	Firmicutes	Erysipelotrichia	Erysipelotrichales	Erysipelotrichaceae	ASV235	Erysipelotrichaceae_UCG-003

## Sheet: TableS2C
Supplementary Table S2C .Differentially Abundant Genus level Taxa Between AD and C groups Detected by Limma-Voom Model (Age and Sex Adjusted)
Count	logFC	AveExpr	t	P.Value	adj.P.Val	B	Kingdom	Phylum	Class	Order	Family	Genus
1	-2.97378	7.70592	-4.88474	2.87776e-06	0.000330942	4.33577	Bacteria	Firmicutes	Erysipelotrichia	Erysipelotrichales	Erysipelotrichaceae	Erysipelotrichaceae_UCG-003
2	-2.68939	8.305	-4.28337	3.46648e-05	0.00166762	2.02674	Bacteria	Firmicutes	Clostridia	Clostridiales	Ruminococcaceae	Butyricicoccus
3	-2.47879	8.16621	-4.22572	4.35031e-05	0.00166762	1.7915	Bacteria	Firmicutes	Clostridia	Clostridiales	Ruminococcaceae	Ruminococcaceae_UCG-013
4	2.58573	12.5742	4.13961	6.08355e-05	0.00174902	1.49646	Bacteria	Bacteroidetes	Bacteroidia	Bacteroidales	Tannerellaceae	Parabacteroides
5	2.19954	7.2801	3.60322	0.000440429	0.00876051	-0.404623	Bacteria	Bacteroidetes	Bacteroidia	Bacteroidales	Prevotellaceae	Paraprevotella
6	-2.08427	7.07509	-3.59264	0.00045707	0.00876051	-0.437338	Bacteria	Proteobacteria	Gammaproteobacteria	Betaproteobacteriales	Burkholderiaceae	Parasutterella
7	-1.63871	7.15894	-3.35289	0.00103723	0.0159825	-1.17692	Bacteria	Firmicutes	Clostridia	Clostridiales	Lachnospiraceae	Lachnospiraceae_UCG-010
8	1.83594	10.0712	3.33201	0.00111182	0.0159825	-1.11287	Bacteria	Bacteroidetes	Bacteroidia	Bacteroidales	Marinifilaceae	Odoribacter
9	1.96109	7.05668	3.12796	0.00215556	0.0275433	-1.87734	Bacteria	Bacteroidetes	Bacteroidia	Bacteroidales	Prevotellaceae	Prevotella_7
10	-1.62828	7.46283	-3.03854	0.00285364	0.0328169	-2.0753	Bacteria	Tenericutes	Mollicutes	Mollicutes_RF39	Unclassified Mollicutes_RF39	Mollicutes_RF39_Unclassified
11	1.33135	6.66362	2.99159	0.00329868	0.0344862	-2.3137	Bacteria	Firmicutes	Erysipelotrichia	Erysipelotrichales	Erysipelotrichaceae	Erysipelotrichaceae_Unclassified
12	1.71623	7.37759	2.61356	0.00997416	0.0955175	-3.19165	Bacteria	Actinobacteria	Coriobacteriia	Coriobacteriales	Coriobacteriaceae	Collinsella
13	2.32768	11.6759	2.58495	0.0107976	0.0955175	-3.20058	Bacteria	Proteobacteria	Gammaproteobacteria	Enterobacteriales	Enterobacteriaceae	Escherichia/Shigella

## Sheet: TableS2D
Supplementary Table S2D. Differentially Abundant Genus level Taxa Between MCI and C groups Detected by Limma-Voom Model (Age and Sex Adjusted)
Count	logFC	AveExpr	t	P.Value	adj.P.Val	B	Kingdom	Phylum	Class	Order	Family	Genus
1	-2.75377	8.16621	-4.66132	7.43669e-06	0.000855219	3.4635	Bacteria	Firmicutes	Clostridia	Clostridiales	Ruminococcaceae	Ruminococcaceae_UCG-013
2	-2.70778	8.305	-4.25007	3.95341e-05	0.00227321	1.93078	Bacteria	Firmicutes	Clostridia	Clostridiales	Ruminococcaceae	Butyricicoccus
3	-1.94599	7.15894	-3.88333	0.000160433	0.00614993	0.584099	Bacteria	Firmicutes	Clostridia	Clostridiales	Lachnospiraceae	Lachnospiraceae_UCG-010
4	-1.98419	7.70592	-3.19702	0.00172871	0.0448376	-1.54977	Bacteria	Firmicutes	Erysipelotrichia	Erysipelotrichales	Erysipelotrichaceae	Erysipelotrichaceae_UCG-003
5	-1.34068	7.00022	-3.15955	0.00194946	0.0448376	-1.71786	Bacteria	Firmicutes	Clostridia	Clostridiales	Lachnospiraceae	GCA-900066575
6	-1.74131	7.07509	-2.88131	0.00460647	0.0721844	-2.47128	Bacteria	Proteobacteria	Gammaproteobacteria	Betaproteobacteriales	Burkholderiaceae	Parasutterella
7	1.81687	7.05668	2.88056	0.0046168	0.0721844	-2.52358	Bacteria	Bacteroidetes	Bacteroidia	Bacteroidales	Prevotellaceae	Prevotella_7
8	2.27105	9.77867	2.8428	0.00516514	0.0721844	-2.42478	Bacteria	Firmicutes	Clostridia	Clostridiales	Clostridiaceae_1	Clostridium_sensu_stricto_1
9	1.14093	6.14679	2.77891	0.00623004	0.0721844	-2.91831	Bacteria	Firmicutes	Erysipelotrichia	Erysipelotrichales	Erysipelotrichaceae	Catenisphaera
10	-1.52669	7.46283	-2.76891	0.00641371	0.0721844	-2.74212	Bacteria	Tenericutes	Mollicutes	Mollicutes_RF39	Unclassified Mollicutes_RF39	Mollicutes_RF39_Unclassified
11	-1.85659	10.102	-2.74341	0.00690459	0.0721844	-2.74819	Bacteria	Firmicutes	Clostridia	Clostridiales	Ruminococcaceae	Ruminococcaceae_UCG-005
12	1.71184	12.5742	2.67571	0.00837758	0.0802852	-2.92773	Bacteria	Bacteroidetes	Bacteroidia	Bacteroidales	Tannerellaceae	Parabacteroides
