# Supplementary material for: Stratification of the Gut Microbiota Composition Landscape across the Alzheimer's Disease Continuum in a Turkish Cohort
Source: mSystems. 2022 Feb 8;7(1):e00004-22. doi: 10.1128/msystems.00004-22 (PMC8823292; doi:10.1128/msystems.00004-22)
Supplement: TABLE S4 [file msystems.00004-22-st004.xlsx]

## Sheet: Table S4A
Supplementary Table S4A. Enrichment analysis by multinomial regression embedded in the songbird (Set1 and Set2)
Set1				Set2
Feature ID	Log_Ratio_Classification	Taxa (ASV)		Feature ID	Log_Ratio_Classification	Taxa (ASV)
seq451	Numerator	Blautia		seq764	Denominator	Ruminococcaceae_UCG-002
seq927	Numerator	Opitutales_unclassified		seq574	Denominator	Alistipes
seq3618	Numerator	Flavobacterium		seq993	Denominator	Bacteroides
seq2391	Numerator	Pseudoramibacter		seq765	Denominator	Ruminococcaceae_UCG-002
seq932	Numerator	Ruminococcaceae_unclassified		seq847	Denominator	Lachnospiraceae_NK4A136_group
seq1814	Numerator	Ruminococcaceae_UCG-005		seq660	Denominator	Clostridiales_vadinBB60_group_unclassified
seq1350	Numerator	Ruminococcaceae_UCG-013		seq1354	Denominator	Alistipes
seq4264	Numerator	Prevotella_9		seq1406	Denominator	Faecalibacterium
seq1870	Numerator	Prevotellaceae_UCG-001		seq890	Denominator	Bacteroides
seq665	Numerator	Olsenella		seq1084	Denominator	Clostridiales_vadinBB60_group_unclassified
seq950	Numerator	Lactobacillus		seq1031	Denominator	Prevotella_9
seq2632	Numerator	Lachnospiraceae_unclassified		seq1239	Denominator	Ruminiclostridium_5
seq3854	Numerator	Clostridium_sensu_stricto_1		seq1030	Denominator	Dialister
seq1606	Numerator	Muribaculaceae_unclassified		seq583	Denominator	CAG-873
seq1103	Numerator	Erysipelatoclostridium		seq710	Denominator	Rikenellaceae_RC9_gut_group
seq2592	Numerator	Lachnospiraceae_unclassified		seq925	Denominator	Phascolarctobacterium
seq2792	Numerator	Lactobacillus		seq326	Denominator	Prevotella_9
seq49	Numerator	Bifidobacterium		seq1157	Denominator	Bacteroides
seq4548	Numerator	Alistipes		seq525	Denominator	Escherichia/Shigella
seq4549	Numerator	Alistipes		seq323	Denominator	Escherichia/Shigella
seq3562	Numerator	Succinivibrionaceae_unclassified		seq846	Denominator	Flavonifractor
seq3857	Numerator	Bacteroidales_unclassified		seq1143	Denominator	Ruminococcaceae_unclassified
seq3757	Numerator	Ruminococcaceae_unclassified		seq1315	Denominator	Ruminococcaceae_UCG-010
seq3758	Numerator	Prevotella_9		seq1480	Denominator	Ruminococcaceae_UCG-014
seq3759	Numerator	Lactobacillus		seq740	Denominator	UBA1819
seq4256	Numerator	Lachnospira		seq1418	Denominator	Christensenellaceae_R-7_group
seq4258	Numerator	Ruminococcaceae_unclassified		seq239	Denominator	Shuttleworthia
seq4259	Numerator	Ruminococcaceae_unclassified		seq1369	Denominator	Ruminococcaceae_unclassified
seq4260	Numerator	Ruminococcaceae_UCG-010		seq1666	Denominator	Lachnospiraceae_unclassified
seq4257	Numerator	Clostridiales_unclassified		seq499	Denominator	Ruminococcaceae_UCG-002
seq1756	Numerator	Puniceicoccaceae_unclassified		seq1499	Denominator	Mollicutes_RF39_unclassified
seq3099	Numerator	Ruminococcaceae_unclassified		seq547	Denominator	Prevotella_9
seq2386	Numerator	Christensenellaceae_R-7_group		seq897	Denominator	Puniceicoccaceae_unclassified
seq1928	Numerator	Rikenellaceae_RC9_gut_group		seq1115	Denominator	Butyrivibrio
seq2424	Numerator	Ruminococcaceae_UCG-005		seq619	Denominator	Dialister
seq1270	Numerator	FD2005		seq504	Denominator	Prevotella_9
seq4031	Numerator	Lachnospiraceae_unclassified		seq1382	Denominator	Bacteroides
seq2680	Numerator	Coprobacter		seq317	Denominator	Rikenellaceae_RC9_gut_group
seq3752	Numerator	Ruminococcaceae_unclassified		seq1243	Denominator	Prevotella_9
seq3753	Numerator	Ruminococcaceae_unclassified		seq1127	Denominator	Prevotella_9
seq2338	Numerator	Bacteroides		seq1732	Denominator	Lachnospiraceae_unclassified
seq2724	Numerator	Butyricimonas		seq940	Denominator	Barnesiella
seq3997	Numerator	Faecalibacterium		seq1490	Denominator	Faecalibacterium
seq1409	Numerator	Fusobacterium		seq1293	Denominator	Faecalibacterium
seq3505	Numerator	Weissella		seq1039	Denominator	Ruminiclostridium_6
seq3506	Numerator	Veillonella		seq376	Denominator	Ruminiclostridium_5
seq3619	Numerator	Ruminococcaceae_unclassified		seq1106	Denominator	Ruminococcaceae_unclassified
seq319	Numerator	Veillonella		seq886	Denominator	Barnesiella
seq678	Numerator	Tyzzerella_4		seq1912	Denominator	Ruminococcaceae_UCG-010
seq2794	Numerator	Ruminococcaceae_unclassified		seq1830	Denominator	Ruminococcaceae_unclassified
seq2247	Numerator	Lactobacillus		seq1653	Denominator	Coprococcus_2
seq4027	Numerator	Ruminococcaceae_unclassified		seq1518	Denominator	Parabacteroides
seq4026	Numerator	Firmicutes_unclassified		seq1609	Denominator	Faecalibacterium
seq4032	Numerator	Prevotella_7		seq812	Denominator	Lachnospiraceae_unclassified
seq1151	Numerator	Prevotella_9		seq919	Denominator	Faecalibacterium
seq3013	Numerator	Prevotella_2		seq1393	Denominator	Coprococcus_2
seq517	Numerator	Alistipes		seq381	Denominator	Christensenellaceae_unclassified
seq743	Numerator	Lachnospiraceae_unclassified		seq1320	Denominator	Parasutterella
seq4553	Numerator	Burkholderiaceae_unclassified		seq1776	Denominator	Clostridiales_vadinBB60_group_unclassified
seq4554	Numerator	Burkholderiaceae_unclassified		seq1440	Denominator	Parabacteroides
seq2543	Numerator	Erysipelotrichaceae_unclassified		seq2277	Denominator	Parasutterella
seq671	Numerator	Prevotella_9		seq1998	Denominator	Ruminococcaceae_UCG-007
seq159	Numerator	Bacteroides		seq1334	Denominator	Ruminococcaceae_UCG-003
seq3842	Numerator	Holdemanella		seq670	Denominator	Ruminococcus_2
seq1659	Numerator	Lachnospiraceae_unclassified		seq2030	Denominator	Ruminiclostridium_5
seq3147	Numerator	Erysipelotrichaceae_UCG-003		seq643	Denominator	Dialister
seq3846	Numerator	Ruminococcaceae_UCG-002		seq1090	Denominator	Faecalibacterium
seq3845	Numerator	Lachnospiraceae_unclassified		seq1056	Denominator	Rhodospirillales_unclassified
seq3411	Numerator	Ruminococcaceae_unclassified		seq1264	Denominator	Lachnoclostridium
seq2307	Numerator	Butyricimonas		seq1762	Denominator	Bacteroides
seq4292	Numerator	Ruminococcaceae_unclassified		seq1500	Denominator	Parabacteroides
seq3742	Numerator	Ruminococcaceae_UCG-002		seq1281	Denominator	Erysipelotrichaceae_UCG-004
seq3743	Numerator	Ruminococcaceae_unclassified		seq1333	Denominator	Lachnospiraceae_unclassified
seq2955	Numerator	Roseburia		seq1906	Denominator	Holdemanella
seq2927	Numerator	Firmicutes_unclassified_unclassified		seq1647	Denominator	Prevotella_9
seq543	Numerator	CAG-873		seq2093	Denominator	Family_XIII_AD3011_group
seq4242	Numerator	Butyricimonas		seq1462	Denominator	Prevotella_9
seq4246	Numerator	Clostridiales_unclassified		seq604	Denominator	Dialister
seq4243	Numerator	Bifidobacteriaceae_unclassified		seq213	Denominator	Bacteroidales_unclassified
seq4244	Numerator	Porphyromonas		seq1121	Denominator	Lachnospiraceae_NK4A136_group
seq4245	Numerator	Ruminococcaceae_unclassified		seq1434	Denominator	Faecalibacterium
seq4247	Numerator	Ruminococcaceae_unclassified		seq1087	Denominator	Ruminococcaceae_unclassified
seq3754	Numerator	Tissierella		seq2212	Denominator	Mollicutes_RF39_unclassified
seq4288	Numerator	Odoribacter		seq1512	Denominator	Lachnospiraceae_NK4A136_group
seq3095	Numerator	Mollicutes_RF39_unclassified		seq599	Denominator	Subdoligranulum
seq3381	Numerator	Ruminococcaceae_unclassified		seq1539	Denominator	Ruminococcaceae_UCG-010
seq3668	Numerator	Alistipes		seq1548	Denominator	Ruminococcaceae_UCG-010
seq3745	Numerator	Ruminococcus_1		seq2222	Denominator	Desulfovibrionaceae_unclassified
seq280	Numerator	Prevotella_9		seq1481	Denominator	Barnesiella
seq3739	Numerator	Butyricicoccus		seq1129	Denominator	Prevotella_2
seq3350	Numerator	Mollicutes_RF39_unclassified		seq2303	Denominator	Christensenellaceae_R-7_group
seq800	Numerator	Bacteroides		seq1524	Denominator	Bacteroides
seq1860	Numerator	Prevotellaceae_unclassified		seq1469	Denominator	Barnesiella
seq3311	Numerator	Prevotella_2		seq1973	Denominator	Ruminococcaceae_UCG-010
seq3414	Numerator	Clostridiales_unclassified		seq1374	Denominator	Holdemanella
seq1827	Numerator	Prevotellaceae_unclassified		seq1504	Denominator	Christensenellaceae_unclassified
seq3608	Numerator	Butyrivibrio		seq1112	Denominator	Bacteroides
seq2952	Numerator	Ruminococcaceae_UCG-014		seq668	Denominator	Prevotella_9
seq3301	Numerator	Prevotella		seq2013	Denominator	Butyricicoccus
seq3035	Numerator	Bacteroidales_unclassified		seq1379	Denominator	Ruminococcus_1
seq3284	Numerator	Mollicutes_RF39_unclassified		seq1414	Denominator	Holdemanella
seq2026	Numerator	Bacteroides		seq1829	Denominator	Opitutales_unclassified
seq1075	Numerator	Paraprevotella		seq1387	Denominator	Ruminococcaceae_UCG-013
seq3559	Numerator	Coprobacter		seq2322	Denominator	Lachnospiraceae_unclassified
seq3669	Numerator	Veillonellaceae_unclassified		seq2335	Denominator	Ruminococcaceae_unclassified
seq1657	Numerator	Muribaculaceae_unclassified		seq1348	Denominator	Prevotella_9
seq3216	Numerator	Alphaproteobacteria_unclassified		seq1036	Denominator	Faecalibacterium
seq3502	Numerator	Veillonellaceae_unclassified		seq1736	Denominator	Prevotella_9
seq3503	Numerator	Clostridiales_unclassified		seq1876	Denominator	Prevotella_7
seq3504	Numerator	Christensenellaceae_R-7_group		seq1902	Denominator	Dialister
seq2088	Numerator	Oscillibacter		seq2357	Denominator	Ruminiclostridium_9
seq1598	Numerator	Streptococcus		seq493	Denominator	Ruminococcaceae_UCG-014
seq688	Numerator	Butyricicoccus		seq1427	Denominator	Clostridiales_unclassified
seq3241	Numerator	Butyricimonas		seq1246	Denominator	Ruminiclostridium_5
seq3454	Numerator	Ruminococcaceae_UCG-013		seq1832	Denominator	Ruminococcaceae_UCG-010
seq1256	Numerator	Lachnospiraceae_unclassified		seq1144	Denominator	Ruminococcaceae_unclassified
seq3455	Numerator	Prevotellaceae_unclassified		seq1733	Denominator	Sutterella
seq3456	Numerator	Mollicutes_RF39_unclassified		seq832	Denominator	Coriobacteriaceae_UCG-003
seq403	Numerator	Muribaculaceae_unclassified		seq823	Denominator	Barnesiella
seq3609	Numerator	Christensenellaceae_unclassified		seq1800	Denominator	Faecalibacterium
seq4019	Numerator	Lachnospiraceae_unclassified		seq1391	Denominator	Prevotellaceae_unclassified
seq4023	Numerator	Firmicutes_unclassified		seq1359	Denominator	Sutterella
seq4021	Numerator	Bifidobacteriaceae_unclassified		seq1987	Denominator	Prevotella_9
seq4022	Numerator	Bifidobacterium		seq450	Denominator	Escherichia/Shigella
seq1711	Numerator	Prevotellaceae_UCG-001		seq709	Denominator	Dialister
seq4250	Numerator	Bacteroidales_unclassified		seq2002	Denominator	Ruminococcaceae_UCG-014
seq4248	Numerator	Bacteroidia_unclassified		seq1310	Denominator	Bacteroides
seq4249	Numerator	Ruminococcaceae_unclassified		seq1288	Denominator	Dialister
seq4252	Numerator	Lachnospiraceae_unclassified		seq1584	Denominator	Lachnospiraceae_unclassified
seq4251	Numerator	Ruminococcaceae_unclassified		seq1949	Denominator	Alistipes
seq4253	Numerator	Lachnospiraceae_unclassified		seq2142	Denominator	Lachnospiraceae_unclassified
seq3215	Numerator	Butyricimonas		seq2536	Denominator	Mollicutes_RF39_unclassified
seq3409	Numerator	Clostridiales_unclassified		seq955	Denominator	Prevotellaceae_unclassified
seq3410	Numerator	Proteobacteria_unclassified		seq700	Denominator	Prevotella_9
seq2950	Numerator	Ruminococcaceae_unclassified		seq1360	Denominator	Barnesiellaceae_unclassified
seq3149	Numerator	Ruminococcaceae_UCG-010		seq1979	Denominator	Ruminococcaceae_unclassified
seq4316	Numerator	Ruminococcaceae_unclassified		seq1162	Denominator	Lachnospiraceae_unclassified
seq2362	Numerator	Lachnospiraceae_FCS020_group		seq2589	Denominator	Mollicutes_RF39_unclassified
seq1110	Numerator	Prevotella_9		seq1311	Denominator	Veillonella
seq4218	Numerator	Prevotella_9		seq1837	Denominator	Mollicutes_RF39_unclassified
seq4221	Numerator	Ruminococcaceae_unclassified		seq1722	Denominator	Faecalibacterium
seq4220	Numerator	Bifidobacteriaceae_unclassified		seq1197	Denominator	Lactococcus
seq4217	Numerator	Ruminococcaceae_unclassified		seq1769	Denominator	Clostridiales_unclassified
seq4219	Numerator	Clostridiales_unclassified		seq151	Denominator	Lachnospiraceae_unclassified
seq4216	Numerator	Clostridiales_unclassified		seq1922	Denominator	Ruminococcaceae_unclassified
seq2757	Numerator	Butyricimonas		seq1497	Denominator	Victivallis
seq2997	Numerator	Ruminococcaceae_UCG-010		seq2043	Denominator	Prevotella_9
seq4317	Numerator	Ruminococcaceae_unclassified		seq1663	Denominator	Lachnospiraceae_unclassified
seq4318	Numerator	Prevotella_2		seq2270	Denominator	Mollicutes_RF39_unclassified
seq3153	Numerator	Bifidobacteriaceae_unclassified		seq1633	Denominator	Lachnospira
seq336	Numerator	Intestinimonas		seq661	Denominator	Prevotella_2
seq398	Numerator	Clostridiales_unclassified		seq2081	Denominator	Butyricimonas
seq1652	Numerator	Lachnospiraceae_unclassified		seq1445	Denominator	Prevotellaceae_unclassified
seq427	Numerator	Lachnospiraceae_unclassified		seq917	Denominator	Rhodospirillales_unclassified
seq4266	Numerator	UC5-1-2E3		seq1534	Denominator	Barnesiella
seq4265	Numerator	Lachnospiraceae_unclassified		seq1747	Denominator	Ruminococcaceae_UCG-010
seq4267	Numerator	Bacteroidales_unclassified		seq1662	Denominator	Barnesiella
seq4268	Numerator	Streptococcus		seq2012	Denominator	Faecalibacterium
seq2598	Numerator	Puniceicoccaceae_unclassified		seq1576	Denominator	Acidaminococcus
seq346	Numerator	Lachnospiraceae_unclassified		seq1888	Denominator	Hungatella
seq1424	Numerator	Dorea		seq1601	Denominator	Ruminococcaceae_UCG-014
seq85	Numerator	Prevotella_9		seq987	Denominator	Butyricimonas
seq653	Numerator	Bacteroides		seq2171	Denominator	Coprobacter
seq3240	Numerator	Clostridiales_vadinBB60_group_unclassified		seq1101	Denominator	Butyrivibrio
seq1428	Numerator	Clostridium_sensu_stricto_1		seq777	Denominator	Bacteroidia_unclassified
seq4276	Numerator	Prevotellaceae_unclassified		seq551	Denominator	Bifidobacterium
seq4279	Numerator	Ruminococcaceae_unclassified		seq1213	Denominator	Mollicutes_RF39_unclassified
seq4277	Numerator	Bacteroidales_unclassified		seq171	Denominator	Ruminococcaceae_UCG-010
seq4278	Numerator	Lachnospiraceae_unclassified		seq2034	Denominator	Peptococcaceae_unclassified
seq4546	Numerator	Ruminococcaceae_UCG-014		seq254	Denominator	Dialister
seq1259	Numerator	Lachnospiraceae_UCG-004		seq2020	Denominator	Lachnospiraceae_unclassified
seq2707	Numerator	Ruminococcaceae_UCG-010		seq2086	Denominator	Butyricimonas
seq358	Numerator	Ruminococcus_1		seq2009	Denominator	Lachnospiraceae_unclassified
seq4293	Numerator	Ruminococcaceae_UCG-005		seq1789	Denominator	Mollicutes_RF39_unclassified
seq188	Numerator	Prevotella_9		seq334	Denominator	Prevotella_9
seq3014	Numerator	Prevotella_9		seq1967	Denominator	Ruminococcaceae_UCG-010
seq3177	Numerator	Christensenellaceae_R-7_group		seq420	Denominator	Prevotella_9
seq1425	Numerator	Eisenbergiella		seq1029	Denominator	Lachnospira
seq3680	Numerator	Parabacteroides		seq2232	Denominator	Ruminococcaceae_UCG-010
seq3853	Numerator	Prevotella_6		seq1051	Denominator	Butyricicoccus
seq3513	Numerator	Clostridiales_unclassified		seq506	Denominator	Ruminococcaceae_unclassified
seq2830	Numerator	Mollicutes_RF39_unclassified		seq650	Denominator	Prevotella_9
seq1694	Numerator	Alistipes		seq2267	Denominator	Bacteroidales_unclassified
seq3015	Numerator	Desulfovibrio		seq2252	Denominator	Coprobacter
seq218	Numerator	Sutterella		seq1040	Denominator	Ruminococcaceae_unclassified
seq1984	Numerator	Mitsuokella		seq1978	Denominator	Faecalibacterium
seq3100	Numerator	Ruminococcaceae_UCG-003		seq1758	Denominator	Faecalibacterium
seq3835	Numerator	Bifidobacteriaceae_unclassified		seq1545	Denominator	Lachnospiraceae_NK4A136_group
seq2216	Numerator	Acidaminococcus		seq2194	Denominator	Faecalibacterium
seq614	Numerator	Ruminococcaceae_unclassified		seq1250	Denominator	Ruminococcaceae_UCG-010
seq3101	Numerator	Ruminococcaceae_unclassified		seq817	Denominator	Bacteroides
seq2838	Numerator	Desulfovibrio		seq2131	Denominator	CAG-56
seq1488	Numerator	Parabacteroides		seq2490	Denominator	Ruminococcaceae_unclassified
seq106	Numerator	Prevotella_9		seq1869	Denominator	Lachnospiraceae_unclassified
seq459	Numerator	Bacteroides		seq1378	Denominator	Ruminococcus_1
seq3071	Numerator	Bacteroides		seq2684	Denominator	Phascolarctobacterium
seq1024	Numerator	Bacteroides		seq2309	Denominator	Clostridiales_vadinBB60_group_unclassified
seq3987	Numerator	Erysipelotrichaceae_unclassified		seq851	Denominator	Prevotellaceae_unclassified
seq3988	Numerator	Coprococcus_2		seq2451	Denominator	Christensenellaceae_R-7_group
seq3989	Numerator	Lachnospiraceae_unclassified		seq2054	Denominator	Lachnoclostridium
seq3990	Numerator	Clostridiales_unclassified		seq2700	Denominator	Phascolarctobacterium
seq3991	Numerator	Barnesiella		seq2351	Denominator	Mollicutes_RF39_unclassified
seq2544	Numerator	Lactobacillus		seq2124	Denominator	Parasutterella
seq2522	Numerator	Megasphaera		seq2379	Denominator	Christensenellaceae_R-7_group
seq623	Numerator	Bacteroides		seq2347	Denominator	Izimaplasmatales_unclassified
seq2136	Numerator	Oxalobacter		seq1283	Denominator	Bacteroides
seq1198	Numerator	Cloacibacillus		seq1182	Denominator	Faecalibacterium
seq793	Numerator	Dorea		seq944	Denominator	Prevotella_9
seq2496	Numerator	Megasphaera		seq1496	Denominator	Roseburia
seq1579	Numerator	Desulfovibrionaceae_unclassified		seq822	Denominator	Ruminococcaceae_UCG-002
seq3564	Numerator	Bacteroides		seq2057	Denominator	Butyricimonas
seq3565	Numerator	Bacteroides		seq1154	Denominator	Ruminococcaceae_UCG-002
seq1122	Numerator	Ruminococcaceae_UCG-013		seq238	Denominator	Erysipelotrichaceae_UCG-003
seq1357	Numerator	Sutterella		seq1199	Denominator	Acidaminococcus
seq4038	Numerator	Olsenella		seq186	Denominator	Agathobacter
seq3973	Numerator	Bacteroides		seq1820	Denominator	DTU014_unclassified
seq3972	Numerator	Burkholderiaceae_unclassified		seq992	Denominator	Lachnospiraceae_unclassified
seq2928	Numerator	Ruminococcaceae_UCG-013		seq2237	Denominator	Mollicutes_RF39_unclassified
seq2953	Numerator	Butyricimonas		seq1181	Denominator	Roseburia
seq2992	Numerator	Family_XIII_AD3011_group		seq1034	Denominator	Parabacteroides
seq3010	Numerator	Defluviitaleaceae_UCG-011		seq1969	Denominator	Acidaminococcus
seq3865	Numerator	Erysipelotrichaceae_unclassified		seq2944	Denominator	Lachnoclostridium
seq4042	Numerator	Firmicutes_unclassified		seq2455	Denominator	Ruminiclostridium_9
seq4040	Numerator	Clostridia_unclassified		seq2229	Denominator	CAG-56
seq4041	Numerator	CAG-873		seq1358	Denominator	Ruminococcaceae_UCG-014
seq2435	Numerator	Alphaproteobacteria_unclassified		seq1241	Denominator	Catenibacterium
seq964	Numerator	Prevotella_2		seq626	Denominator	Clostridiales_vadinBB60_group_unclassified
seq603	Numerator	Bacteroides		seq1503	Denominator	Blautia
seq530	Numerator	Bacteroides		seq413	Denominator	Prevotella_2
seq1407	Numerator	Bacteroides		seq2175	Denominator	Terrisporobacter
seq2685	Numerator	Ruminococcaceae_UCG-010		seq2785	Denominator	Dialister
seq513	Numerator	Turicibacter		seq2122	Denominator	Faecalibacterium
seq1985	Numerator	Eggerthella		seq1305	Denominator	Lachnospiraceae_UCG-001
seq2882	Numerator	GCA-900066225		seq739	Denominator	Bacteroides
seq1931	Numerator	Enterorhabdus		seq350	Denominator	Bacteroidales_unclassified
seq559	Numerator	Fournierella		seq1290	Denominator	Ruminococcaceae_UCG-005
seq3738	Numerator	Bacteroides		seq2356	Denominator	Erysipelatoclostridium
seq3737	Numerator	Burkholderiaceae_unclassified		seq2187	Denominator	Christensenellaceae_R-7_group
seq2234	Numerator	Erysipelatoclostridium		seq1874	Denominator	Oxalobacter
seq2860	Numerator	Ruminococcaceae_UCG-013		seq2117	Denominator	Ruminococcus_1
seq2978	Numerator	Paraprevotella		seq2071	Denominator	Ruminococcaceae_UCG-013
seq732	Numerator	Bacteroides		seq2526	Denominator	Tyzzerella
seq2833	Numerator	Lachnospiraceae_NK4A136_group		seq2986	Denominator	Mollicutes_RF39_unclassified
seq1632	Numerator	Parabacteroides		seq2334	Denominator	Faecalibacterium
seq2286	Numerator	Megasphaera		seq1088	Denominator	Prevotella_9
seq3999	Numerator	Bacteroidales_unclassified		seq428	Denominator	Eisenbergiella
seq3998	Numerator	Clostridiales_unclassified		seq223	Denominator	Ruminococcaceae_UCG-010
seq4000	Numerator	Ruminococcaceae_unclassified		seq2310	Denominator	Ruminococcaceae_UCG-013
seq216	Numerator	Rikenellaceae_RC9_gut_group		seq962	Denominator	vadinBE97_unclassified
seq4025	Numerator	Clostridiales_unclassified		seq1491	Denominator	Ruminococcaceae_unclassified
seq4024	Numerator	Prevotella_9		seq967	Denominator	Ruminococcaceae_UCG-013
seq3617	Numerator	Enterobacteriaceae_unclassified		seq2031	Denominator	Lachnospiraceae_unclassified
seq38	Numerator	Phascolarctobacterium		seq2422	Denominator	Christensenellaceae_unclassified
seq271	Numerator	Bacteroides		seq938	Denominator	Bacteroides
seq1600	Numerator	Rhodospirillales_unclassified		seq1668	Denominator	Ruminococcaceae_NK4A214_group
seq2957	Numerator	Lachnospiraceae_unclassified		seq1623	Denominator	Mollicutes_RF39_unclassified
seq2652	Numerator	Ruminococcaceae_unclassified		seq1093	Denominator	Ruminococcaceae_unclassified
seq2429	Numerator	Bifidobacterium		seq1861	Denominator	Christensenellaceae_R-7_group
seq1628	Numerator	Lachnospiraceae_unclassified		seq2208	Denominator	Acidaminococcus
seq3836	Numerator	Ruminococcaceae_unclassified		seq2265	Denominator	Parasutterella
seq3838	Numerator	Ruminococcaceae_unclassified		seq445	Denominator	Prevotella_9
seq3837	Numerator	Enterobacteriaceae_unclassified		seq54	Denominator	Bacteroides
seq960	Numerator	Bacteroides		seq1057	Denominator	Lachnospiraceae_unclassified
seq2106	Numerator	Ruminococcaceae_unclassified		seq2365	Denominator	Dialister
seq2663	Numerator	Ruminococcaceae_unclassified		seq1067	Denominator	Bacteroides
seq2739	Numerator	Prevotellaceae_unclassified		seq3029	Denominator	Firmicutes_unclassified
seq2107	Numerator	Lachnospiraceae_unclassified		seq1559	Denominator	Muribaculaceae_unclassified
seq2687	Numerator	Ruminococcaceae_UCG-014		seq622	Denominator	Streptococcus
seq1784	Numerator	Lachnospiraceae_unclassified		seq1605	Denominator	Ruminococcaceae_UCG-011
seq1118	Numerator	Ruminococcaceae_UCG-014		seq1692	Denominator	Ruminococcaceae_UCG-013
seq607	Numerator	Sutterella		seq1289	Denominator	Granulicatella
seq4009	Numerator	Alistipes		seq2102	Denominator	Bacteroides
seq4008	Numerator	Anaerostipes		seq675	Denominator	Dialister
seq2705	Numerator	Bacteroides		seq2298	Denominator	Ruminococcaceae_UCG-014
seq2688	Numerator	Bacteroides		seq906	Denominator	Mollicutes_RF39_unclassified
seq3827	Numerator	CAG-56		seq3056	Denominator	Christensenellaceae_R-7_group
seq2686	Numerator	Ruminococcaceae_unclassified		seq2289	Denominator	Butyricimonas
seq2665	Numerator	Ruminococcaceae_UCG-005		seq1314	Denominator	Desulfovibrio
seq3663	Numerator	Erysipelotrichaceae_unclassified		seq2019	Denominator	Ruminococcus_1
seq531	Numerator	Coprobacter		seq1749	Denominator	Mollicutes_RF39_unclassified
seq2513	Numerator	Butyricimonas		seq2280	Denominator	Clostridiales_vadinBB60_group_unclassified
seq2653	Numerator	Barnesiellaceae_unclassified		seq2201	Denominator	Ruminococcaceae_UCG-013
seq1541	Numerator	Ruminococcaceae_unclassified		seq2092	Denominator	Faecalibacterium
seq826	Numerator	CAG-56		seq753	Denominator	Prevotella_2
seq3281	Numerator	Lactobacillus		seq1413	Denominator	Lachnospiraceae_UCG-001
seq1581	Numerator	GCA-900066225		seq1611	Denominator	Bacteroides
seq2594	Numerator	Bacteroides		seq1641	Denominator	Ruminococcaceae_UCG-005
seq1891	Numerator	GCA-900066575		seq503	Denominator	Bacteroides
seq2839	Numerator	Alloprevotella		seq2875	Denominator	Mollicutes_RF39_unclassified
seq4213	Numerator	Bifidobacteriaceae_unclassified		seq1431	Denominator	Ruminococcaceae_UCG-004
seq4215	Numerator	Lactonifactor		seq1047	Denominator	Dialister
seq4214	Numerator	Lachnospiraceae_unclassified		seq2243	Denominator	Prevotellaceae_unclassified
seq4212	Numerator	Bacteroides		seq582	Denominator	CAG-352
seq1444	Numerator	Bacteroides		seq833	Denominator	Barnesiella
seq3563	Numerator	Caproiciproducens		seq1171	Denominator	Prevotella_9
seq996	Numerator	Prevotella_6		seq2363	Denominator	Butyricimonas
seq236	Numerator	Prevotella_9		seq756	Denominator	Prevotella_7
seq3855	Numerator	Clostridiales_unclassified		seq2396	Denominator	Oxalobacter
seq3102	Numerator	Erysipelotrichaceae_unclassified		seq969	Denominator	Ruminococcaceae_UCG-014
seq3847	Numerator	Erysipelotrichaceae_unclassified		seq3114	Denominator	Ruminococcaceae_unclassified
seq3607	Numerator	Veillonellaceae_unclassified		seq2421	Denominator	Lachnospiraceae_NK4B4_group
seq1364	Numerator	Barnesiella		seq1097	Denominator	Parabacteroides
seq2555	Numerator	Parabacteroides		seq2130	Denominator	Bacteroides
seq1082	Numerator	Prevotella_2		seq2254	Denominator	Lachnospiraceae_unclassified
seq1596	Numerator	Tannerellaceae_unclassified		seq2523	Denominator	Ruminococcaceae_unclassified
seq2407	Numerator	Lachnospiraceae_NK4B4_group		seq1349	Denominator	Ruminococcaceae_UCG-014
seq3374	Numerator	Dialister		seq1033	Denominator	Coprococcus_2
seq1665	Numerator	Ruminiclostridium_9		seq869	Denominator	Ruminococcaceae_unclassified
seq1999	Numerator	Ruminococcus_2		seq948	Denominator	Ruminococcaceae_UCG-013
seq1125	Numerator	Ruminococcus_2		seq1330	Denominator	Butyricicoccus
seq1554	Numerator	Subdoligranulum		seq1322	Denominator	Lachnospira
seq2607	Numerator	Ruminococcaceae_unclassified		seq1560	Denominator	Christensenellaceae_R-7_group
seq1799	Numerator	Tannerellaceae_unclassified		seq2230	Denominator	Erysipelotrichaceae_UCG-004
seq1218	Numerator	Alistipes		seq2590	Denominator	Clostridiales_vadinBB60_group_unclassified
seq1684	Numerator	Lactobacillus		seq1078	Denominator	Blautia
seq2452	Numerator	Ruminococcaceae_UCG-005		seq2011	Denominator	Faecalibacterium
seq2512	Numerator	Butyricicoccus		seq1473	Denominator	Bifidobacterium
seq2485	Numerator	Parabacteroides		seq722	Denominator	Lachnospiraceae_unclassified
seq3181	Numerator	Proteiniphilum		seq1689	Denominator	Roseburia
seq2418	Numerator	Parabacteroides		seq1402	Denominator	Bacteroidales_unclassified
seq2527	Numerator	Desulfovibrio		seq2392	Denominator	Ruminococcaceae_UCG-014
seq2690	Numerator	Rhodospirillales_unclassified		seq1398	Denominator	Sutterella
seq2464	Numerator	Mollicutes_RF39_unclassified		seq3166	Denominator	Ruminiclostridium_5
seq673	Numerator	Ruminococcaceae_UCG-014		seq522	Denominator	Prevotella_9
seq828	Numerator	Parabacteroides		seq1052	Denominator	Sutterella
seq90	Numerator	Clostridium_sensu_stricto_1		seq1303	Denominator	Ruminococcaceae_UCG-010
seq2397	Numerator	Bacteroides		seq2348	Denominator	Ruminococcus_1
seq613	Numerator	Ruminococcaceae_UCG-014		seq3008	Denominator	Streptococcus
seq1558	Numerator	Turicibacter		seq1986	Denominator	Ruminococcus_2
seq3461	Numerator	Porphyromonadaceae_unclassified		seq2063	Denominator	Bacteroides
seq696	Numerator	Ruminococcaceae_UCG-010		seq1946	Denominator	Muribaculaceae_unclassified
seq3347	Numerator	Erysipelatoclostridium		seq2615	Denominator	Clostridiales_vadinBB60_group_unclassified
seq2642	Numerator	Phascolarctobacterium		seq2675	Denominator	Victivallales_unclassified
seq843	Numerator	Ruminococcaceae_UCG-002		seq2659	Denominator	Ruminococcaceae_unclassified
seq3665	Numerator	Coprobacter		seq893	Denominator	Ruminococcaceae_UCG-005
seq3664	Numerator	Clostridiales_unclassified		seq831	Denominator	Bacteroidales_unclassified
seq3012	Numerator	Lachnospiraceae_unclassified		seq1032	Denominator	Ruminococcaceae_UCG-014
seq1294	Numerator	Lachnoclostridium		seq2336	Denominator	Mollicutes_RF39_unclassified
seq3850	Numerator	Bacteroides		seq991	Denominator	Ruminococcaceae_UCG-014
seq3760	Numerator	Bacteroidales_unclassified		seq750	Denominator	Bacteroides
seq2022	Numerator	Ruminococcaceae_UCG-014		seq507	Denominator	Ruminococcaceae_unclassified
seq617	Numerator	Parabacteroides		seq1510	Denominator	Butyricicoccus
seq1850	Numerator	Puniceicoccaceae_unclassified		seq1008	Denominator	Ruminococcaceae_UCG-014
seq1765	Numerator	Bacteroidia_unclassified		seq1877	Denominator	Roseburia
seq1821	Numerator	Parabacteroides		seq234	Denominator	Akkermansia
seq1017	Numerator	Rikenellaceae_RC9_gut_group		seq2050	Denominator	Catenibacterium
seq2389	Numerator	Paraprevotella		seq2076	Denominator	Negativibacillus
seq1412	Numerator	Alloprevotella		seq1962	Denominator	Enterobacteriaceae_unclassified
seq2529	Numerator	Faecalibacterium		seq1564	Denominator	Blautia
seq1646	Numerator	Faecalibacterium		seq647	Denominator	Ruminiclostridium_6
seq2376	Numerator	Ruminococcus_1		seq2007	Denominator	Ruminococcaceae_UCG-014
seq1661	Numerator	dgA-11_gut_group		seq2777	Denominator	Christensenellaceae_R-7_group
seq293	Numerator	Paraprevotella		seq3062	Denominator	Prevotella_9
seq692	Numerator	Lachnospira		seq1856	Denominator	Erysipelotrichaceae_UCG-004
seq2465	Numerator	Erysipelotrichaceae_UCG-003		seq2132	Denominator	Ruminococcaceae_UCG-005
seq1879	Numerator	Mollicutes_RF39_unclassified		seq1247	Denominator	Prevotella_9
seq3746	Numerator	Ruminiclostridium_9		seq475	Denominator	Ruminococcaceae_UCG-014
seq3747	Numerator	Lachnospiraceae_unclassified		seq560	Denominator	Ruminococcaceae_UCG-013
seq3501	Numerator	Veillonellaceae_unclassified		seq1261	Denominator	Rikenellaceae_RC9_gut_group
seq1696	Numerator	Paraprevotella		seq382	Denominator	Prevotella_9
seq2256	Numerator	Ruminococcaceae_UCG-005		seq1995	Denominator	Ruminococcaceae_UCG-014
seq1607	Numerator	Parabacteroides		seq2003	Denominator	Subdoligranulum
seq2272	Numerator	Clostridium_sensu_stricto_1		seq468	Denominator	Ruminococcaceae_UCG-014
seq2161	Numerator	Mollicutes_RF39_unclassified		seq1917	Denominator	Lachnospiraceae_unclassified
seq2096	Numerator	Ruminococcus_1		seq1139	Denominator	Alistipes
seq3275	Numerator	Ruminococcaceae_unclassified		seq2503	Denominator	Lachnospiraceae_unclassified
seq1835	Numerator	Lachnoclostridium		seq1825	Denominator	Ruminococcaceae_UCG-014
seq3970	Numerator	Lachnospiraceae_unclassified		seq884	Denominator	Ruminococcaceae_UCG-014
seq3971	Numerator	Bacteroidia_unclassified		seq2499	Denominator	Mollicutes_RF39_unclassified
seq3969	Numerator	Ruminococcaceae_unclassified		seq3026	Denominator	Butyricicoccus
seq3968	Numerator	Ruminococcaceae_unclassified		seq400	Denominator	Agathobacter
seq3967	Numerator	Erysipelatoclostridium		seq1046	Denominator	Lachnospiraceae_unclassified
seq1865	Numerator	Bifidobacterium		seq2534	Denominator	Ruminococcus_1
seq3039	Numerator	Ruminococcaceae_unclassified		seq2103	Denominator	Butyricicoccus
seq2411	Numerator	Erysipelotrichaceae_unclassified		seq2487	Denominator	Lachnospiraceae_UCG-010
seq1630	Numerator	Megasphaera		seq2491	Denominator	Lachnospiraceae_UCG-004
seq1530	Numerator	Oscillibacter		seq1493	Denominator	Bacteroides
seq1185	Numerator	Prevotella_7		seq3264	Denominator	Desulfovibrionaceae_unclassified
seq3017	Numerator	Tissierella		seq1857	Denominator	Ruminococcaceae_UCG-014
seq2039	Numerator	Ruminococcaceae_UCG-014		seq2492	Denominator	Ruminococcaceae_UCG-014
seq3307	Numerator	Christensenellaceae_R-7_group		seq2083	Denominator	Rothia
seq2068	Numerator	Alistipes		seq1411	Denominator	Oribacterium
seq1955	Numerator	Dialister		seq2718	Denominator	Clostridiales_unclassified
seq663	Numerator	Barnesiella		seq2645	Denominator	Parabacteroides
seq1542	Numerator	Agathobacter		seq973	Denominator	Lachnospira
seq3178	Numerator	Finegoldia		seq2094	Denominator	Ruminococcaceae_UCG-014
seq20	Numerator	Dialister		seq2383	Denominator	Clostridiales_unclassified
seq581	Numerator	Prevotella_9		seq1868	Denominator	Mollicutes_RF39_unclassified
seq3557	Numerator	Pyramidobacter		seq1730	Denominator	Rikenellaceae_RC9_gut_group
seq2284	Numerator	Faecalibacterium		seq2537	Denominator	Ruminococcaceae_UCG-014
seq2976	Numerator	Christensenellaceae_unclassified		seq1771	Denominator	Ruminococcaceae_UCG-014
seq524	Numerator	Ruminococcaceae_unclassified		seq1010	Denominator	Sutterella
seq2135	Numerator	Clostridiales_unclassified		seq2044	Denominator	Streptococcus
seq367	Numerator	Parabacteroides		seq957	Denominator	Prevotella_9
seq414	Numerator	Ruminococcaceae_UCG-010		seq2634	Denominator	Dialister
seq746	Numerator	Dialister		seq651	Denominator	Bacteroides
seq789	Numerator	Prevotella_9		seq1706	Denominator	Ruminococcaceae_unclassified
seq1848	Numerator	Defluviitaleaceae_UCG-011		seq913	Denominator	Rhodospirillales_unclassified
seq875	Numerator	Coriobacteriales_Incertae_Sedis_unclassified		seq1519	Denominator	Prevotella_2
seq3670	Numerator	Enterobacteriaceae_unclassified		seq935	Denominator	Lachnospiraceae_unclassified
seq1203	Numerator	Ruminococcaceae_UCG-010		seq295	Denominator	Prevotella_9
seq2190	Numerator	Lachnospiraceae_NK4A136_group		seq3293	Denominator	Bacteroides
seq4311	Numerator	Asaccharospora		seq2164	Denominator	Agathobacter
seq4313	Numerator	Mollicutes_unclassified		seq2582	Denominator	Ruminococcaceae_unclassified
seq4312	Numerator	Mollicutes_unclassified		seq2437	Denominator	Prevotella_7
seq1878	Numerator	Ruminococcaceae_unclassified		seq2564	Denominator	Clostridiales_unclassified
seq1847	Numerator	Intestinimonas		seq2752	Denominator	Clostridiales_vadinBB60_group_unclassified
seq3156	Numerator	Ruminococcus_2		seq706	Denominator	Mollicutes_RF39_unclassified
seq1988	Numerator	Ruminococcaceae_UCG-010		seq1464	Denominator	Ruminococcaceae_unclassified
seq931	Numerator	Ruminococcaceae_NK4A214_group		seq2468	Denominator	Lachnospiraceae_unclassified
seq3823	Numerator	Lachnospiraceae_unclassified		seq2753	Denominator	Barnesiella
seq3825	Numerator	Clostridiales_unclassified		seq1672	Denominator	Solobacterium
seq3824	Numerator	Lachnospiraceae_unclassified		seq1189	Denominator	Ruminococcaceae_UCG-009
seq3826	Numerator	Clostridiales_unclassified		seq1072	Denominator	Escherichia/Shigella
seq2668	Numerator	Parabacteroides		seq775	Denominator	Clostridiales_vadinBB60_group_unclassified
seq3037	Numerator	Clostridiales_unclassified		seq947	Denominator	Lachnospiraceae_unclassified
seq256	Numerator	Ruminococcaceae_unclassified		seq1914	Denominator	Lachnoclostridium
seq3498	Numerator	Intestinimonas		seq2195	Denominator	Dialister
seq807	Numerator	Muribaculaceae_unclassified		seq2600	Denominator	Lachnospiraceae_unclassified
seq1018	Numerator	Ruminococcus_1		seq1935	Denominator	Lachnoclostridium
seq2471	Numerator	Parabacteroides		seq311	Denominator	Prevotella_9
seq704	Numerator	Blautia		seq363	Denominator	Bacteroides
seq1255	Numerator	Rikenellaceae_RC9_gut_group		seq1831	Denominator	Prevotella_9
seq889	Numerator	Ruminococcaceae_UCG-013		seq2214	Denominator	Mollicutes_RF39_unclassified
seq2865	Numerator	Clostridiales_unclassified		seq652	Denominator	Ruminococcaceae_NK4A214_group
seq1176	Numerator	Campylobacter		seq1457	Denominator	Mollicutes_RF39_unclassified
seq771	Numerator	Bacteroides		seq2438	Denominator	Faecalibacterium
seq52	Numerator	Succinivibrio		seq291	Denominator	Alloprevotella
seq555	Numerator	Subdoligranulum		seq3329	Denominator	Ruminiclostridium
seq1588	Numerator	Ruminococcaceae_NK4A214_group		seq1809	Denominator	Senegalimassilia
seq553	Numerator	Christensenellaceae_R-7_group		seq1484	Denominator	Bacteroides
seq2581	Numerator	Catenibacterium		seq1994	Denominator	Megamonas
seq2559	Numerator	Bacteroidales_unclassified		seq423	Denominator	Prevotella_9
seq3338	Numerator	Butyricimonas		seq2637	Denominator	Mollicutes_RF39_unclassified
seq971	Numerator	Family_XIII_AD3011_group		seq2192	Denominator	Sutterella
seq1353	Numerator	Senegalimassilia		seq3136	Denominator	Oscillibacter
seq2654	Numerator	Erysipelotrichaceae_unclassified		seq794	Denominator	Ruminococcaceae_unclassified
seq3676	Numerator	Bacteroides		seq2650	Denominator	Christensenellaceae_unclassified
seq108	Numerator	Bacteroides		seq1043	Denominator	Flavonifractor
seq1403	Numerator	Ruminococcaceae_unclassified		seq2191	Denominator	Lachnospiraceae_UCG-003
seq431	Numerator	Rhodospirillales_unclassified		seq1553	Denominator	Enterobacteriaceae_unclassified
seq989	Numerator	Victivallaceae_unclassified		seq819	Denominator	Lachnospiraceae_unclassified
seq1438	Numerator	Lachnospiraceae_unclassified		seq419	Denominator	Prevotellaceae_NK3B31_group
seq3451	Numerator	Dialister		seq625	Denominator	Prevotella_9
seq1384	Numerator	Alloprevotella		seq361	Denominator	Blautia
seq2883	Numerator	Ruminococcus_1		seq2804	Denominator	Ruminococcaceae_UCG-010
seq979	Numerator	Tannerellaceae_unclassified		seq78	Denominator	Prevotella_9
seq417	Numerator	Paraprevotella		seq1674	Denominator	Faecalibacterium
seq3450	Numerator	Firmicutes_unclassified		seq2803	Denominator	Clostridiales_vadinBB60_group_unclassified
seq3038	Numerator	Christensenellaceae_R-7_group		seq778	Denominator	Ruminiclostridium_6
seq3733	Numerator	Ruminococcaceae_unclassified		seq2374	Denominator	Lachnospira
seq3731	Numerator	Lachnospiraceae_unclassified		seq1267	Denominator	Ruminococcaceae_UCG-005
seq3732	Numerator	Mollicutes_RF39_unclassified		seq2320	Denominator	Butyricimonas
seq2456	Numerator	Parasutterella		seq2497	Denominator	Ruminococcaceae_NK4A214_group
seq3406	Numerator	Bacteroides		seq1377	Denominator	Howardella
seq3407	Numerator	Ruminococcaceae_unclassified		seq3364	Denominator	Parabacteroides
seq2426	Numerator	Mollicutes_RF39_unclassified		seq975	Denominator	Ruminococcaceae_UCG-014
seq390	Numerator	Bacteroides		seq480	Denominator	Prevotella_9
seq2679	Numerator	Pseudomonas		seq1394	Denominator	Ruminococcaceae_unclassified
seq3516	Numerator	Erysipelotrichaceae_unclassified		seq2847	Denominator	Ruminococcaceae_UCG-014
seq905	Numerator	Lactobacillus		seq2153	Denominator	Lachnospiraceae_unclassified
seq1422	Numerator	Prevotella_9		seq1113	Denominator	Bacteroides
seq1974	Numerator	Lachnospiraceae_unclassified		seq2154	Denominator	Lachnoclostridium
seq2557	Numerator	Ruminococcaceae_unclassified		seq1170	Denominator	Enterobacteriaceae_unclassified
seq521	Numerator	Subdoligranulum		seq2410	Denominator	Enterobacteriaceae_unclassified
seq2603	Numerator	Ruminococcaceae_unclassified		seq2681	Denominator	Ruminococcaceae_unclassified
seq421	Numerator	Barnesiellaceae_unclassified		seq2954	Denominator	Lachnospiraceae_unclassified
seq353	Numerator	Butyricicoccus		seq2673	Denominator	Olsenella
seq401	Numerator	Bacteroides		seq959	Denominator	Ruminococcus_2
seq1116	Numerator	Bacteroides		seq809	Denominator	Bacteroides
seq2974	Numerator	Faecalibacterium		seq2719	Denominator	Ruminococcaceae_UCG-005
seq2457	Numerator	Acidaminococcus		seq646	Denominator	Prevotellaceae_NK3B31_group
seq3016	Numerator	Prevotellaceae_unclassified		seq2873	Denominator	Sutterella
seq715	Numerator	Prevotella_9		seq2140	Denominator	Ruminococcaceae_UCG-005
seq1919	Numerator	Prevotella_2		seq2385	Denominator	Streptococcus
seq3098	Numerator	Prevotella_9		seq219	Denominator	Ruminococcus_1
seq96	Numerator	Bacteroides		seq1277	Denominator	Rikenellaceae_RC9_gut_group
seq2004	Numerator	GCA-900066225		seq916	Denominator	Clostridiales_vadinBB60_group_unclassified
seq2774	Numerator	Parabacteroides		seq1120	Denominator	Pediococcus
seq1727	Numerator	Erysipelotrichaceae_unclassified		seq2894	Denominator	Clostridiales_unclassified
seq442	Numerator	Prevotella_9		seq2291	Denominator	Enterobacteriaceae_unclassified
seq444	Numerator	Prevotella_2		seq1001	Denominator	Prevotella_9
seq1693	Numerator	Coprobacter		seq894	Denominator	Ruminococcaceae_UCG-014
seq2995	Numerator	Ruminococcaceae_UCG-010		seq1336	Denominator	Parabacteroides
seq1544	Numerator	Bifidobacterium		seq2713	Denominator	Ruminococcaceae_UCG-014
seq3612	Numerator	Bacteroides		seq1227	Denominator	Lachnospiraceae_UCG-003
seq3613	Numerator	Veillonellaceae_unclassified		seq2236	Denominator	Lachnospira
seq2630	Numerator	Enterobacteriaceae_unclassified		seq2849	Denominator	Ruminococcaceae_unclassified
seq2257	Numerator	Enterococcus		seq2288	Denominator	Faecalibacterium
seq1447	Numerator	Prevotella_9		seq2729	Denominator	Lachnospiraceae_unclassified
seq3655	Numerator	Clostridiales_unclassified		seq612	Denominator	Bacteroides
seq3656	Numerator	Phascolarctobacterium		seq2848	Denominator	Ruminococcaceae_UCG-014
seq1918	Numerator	Lachnospiraceae_unclassified		seq549	Denominator	Izimaplasmatales_unclassified
seq1395	Numerator	Succinivibrio		seq487	Denominator	Prevotella_9
seq432	Numerator	Prevotella_9		seq2354	Denominator	Sutterella
seq2077	Numerator	Erysipelotrichaceae_unclassified		seq2915	Denominator	Christensenellaceae_R-7_group
seq3462	Numerator	Enterobacteriaceae_unclassified		seq2431	Denominator	Mollicutes_RF39_unclassified
seq3339	Numerator	Escherichia/Shigella		seq699	Denominator	Prevotella_9
seq3340	Numerator	Erysipelatoclostridium		seq2090	Denominator	Prevotella_9
seq3341	Numerator	Ruminococcaceae_UCG-010		seq1717	Denominator	Sanguibacteroides
seq3247	Numerator	Erysipelatoclostridium		seq1228	Denominator	Rhodospirillales_unclassified
seq731	Numerator	Butyrivibrio		seq1375	Denominator	Bacteroides
seq2864	Numerator	Parabacteroides		seq2056	Denominator	Bacteroides
seq1920	Numerator	Fournierella		seq2271	Denominator	Prevotella_9
seq618	Numerator	Ruminococcaceae_UCG-002		seq1253	Denominator	Bacteroides
seq2625	Numerator	Ezakiella		seq1175	Denominator	Muribaculaceae_unclassified
seq2907	Numerator	Phascolarctobacterium		seq2151	Denominator	Mailhella
seq3507	Numerator	Lactonifactor		seq2762	Denominator	Bacteroides
seq2837	Numerator	Butyricimonas		seq689	Denominator	Ruminococcus_1
seq2970	Numerator	Ruminococcaceae_UCG-011		seq1816	Denominator	Bacteroidales_unclassified
seq1448	Numerator	Butyricimonas		seq103	Denominator	Prevotella_9
seq986	Numerator	Christensenellaceae_R-7_group		seq2467	Denominator	Clostridiales_vadinBB60_group_unclassified
seq3175	Numerator	Christensenellaceae_R-7_group		seq2400	Denominator	Anaerofilum
seq3217	Numerator	Lachnospiraceae_unclassified		seq1744	Denominator	Enterobacteriaceae_unclassified
seq2434	Numerator	Christensenellaceae_R-7_group		seq1982	Denominator	Coriobacteriales_Incertae_Sedis_unclassified
seq930	Numerator	Clostridiales_unclassified		seq204	Denominator	Dialister
seq2666	Numerator	Mogibacterium		seq2373	Denominator	Lachnospiraceae_UCG-004
seq2775	Numerator	Sutterella		seq2749	Denominator	Mollicutes_RF39_unclassified
seq2533	Numerator	Ruminococcaceae_UCG-014		seq2825	Denominator	Prevotella_2
seq2353	Numerator	Acinetobacter		seq1053	Denominator	Lachnospiraceae_UCG-010
seq860	Numerator	Barnesiella		seq760	Denominator	Prevotellaceae_UCG-001
seq2037	Numerator	Butyricicoccus		seq2384	Denominator	Lachnospiraceae_UCG-004
seq416	Numerator	Megasphaera		seq2119	Denominator	Lachnospiraceae_unclassified
seq2866	Numerator	Caproiciproducens		seq1791	Denominator	Bacteroidales_unclassified
seq4039	Numerator	Bacteroides		seq1022	Denominator	Clostridiales_unclassified
seq111	Numerator	Prevotella_9		seq3438	Denominator	Parabacteroides
seq556	Numerator	Tannerellaceae_unclassified		seq3439	Denominator	Lachnospiraceae_unclassified
seq3548	Numerator	Ruminococcaceae_unclassified		seq2498	Denominator	Allisonella
seq3549	Numerator	Ruminiclostridium_9		seq1489	Denominator	Prevotellaceae_unclassified
seq3125	Numerator	Melissococcus		seq2776	Denominator	Ruminiclostridium_1
seq1263	Numerator	Prevotella_9		seq751	Denominator	Subdoligranulum
seq907	Numerator	Roseburia		seq2538	Denominator	Streptococcus
seq669	Numerator	Lachnospiraceae_unclassified		seq2423	Denominator	Haemophilus
seq3096	Numerator	Ruminococcaceae_UCG-005		seq1718	Denominator	Dialister
seq496	Numerator	Ruminococcaceae_unclassified		seq410	Denominator	Ruminococcaceae_UCG-005
seq1923	Numerator	Faecalibacterium		seq2800	Denominator	Ruminococcaceae_UCG-014
seq3040	Numerator	Prevotella_7		seq649	Denominator	Butyricicoccus
seq1782	Numerator	Muribaculaceae_unclassified		seq2085	Denominator	Alistipes
seq3070	Numerator	Mollicutes_RF39_unclassified		seq2682	Denominator	Ruminococcaceae_unclassified
seq3348	Numerator	Mollicutes_RF39_unclassified		seq2767	Denominator	Ruminococcaceae_unclassified
seq728	Numerator	Prevotella_9		seq2609	Denominator	Mollicutes_RF39_unclassified
seq2162	Numerator	Parabacteroides		seq2550	Denominator	Mollicutes_RF39_unclassified
seq1556	Numerator	Negativibacillus		seq974	Denominator	Lachnospiraceae_ND3007_group
seq2531	Numerator	Alloprevotella		seq548	Denominator	Ruminococcaceae_NK4A214_group
seq2312	Numerator	Ruminiclostridium_1		seq1897	Denominator	Ruminococcaceae_UCG-010
seq3496	Numerator	Ruminococcaceae_unclassified		seq1368	Denominator	Dialister
seq3497	Numerator	Ruminococcaceae_NK4A214_group		seq1066	Denominator	Prevotella_9
seq3494	Numerator	Ruminococcaceae_unclassified		seq478	Denominator	Bacteroides
seq3495	Numerator	Firmicutes_unclassified		seq702	Denominator	Rikenellaceae_RC9_gut_group
seq3312	Numerator	Victivallaceae_unclassified		seq840	Denominator	Ruminococcaceae_UCG-002
seq3238	Numerator	Sutterella		seq2349	Denominator	Ruminococcaceae_UCG-005
seq3176	Numerator	Ruminococcaceae_unclassified		seq707	Denominator	Bacteroides
seq2480	Numerator	Mollicutes_RF39_unclassified		seq492	Denominator	Bacteroides
seq394	Numerator	Catenisphaera		seq2082	Denominator	Bacteroides
seq792	Numerator	Bacteroides		seq2900	Denominator	Mollicutes_RF39_unclassified
seq3308	Numerator	Butyricimonas		seq356	Denominator	Desulfovibrio
seq2327	Numerator	Alloprevotella		seq2674	Denominator	Bacteroidales_unclassified
seq3449	Numerator	Pygmaiobacter		seq2319	Denominator	Clostridiales_vadinBB60_group_unclassified
seq3448	Numerator	Ruminococcaceae_UCG-005		seq825	Denominator	Clostridiales_vadinBB60_group_unclassified
seq3447	Numerator	Mollicutes_RF39_unclassified		seq1885	Denominator	Lachnospiraceae_unclassified
seq542	Numerator	Lachnospiraceae_NK3A20_group		seq748	Denominator	Bacteroides
seq242	Numerator	Parabacteroides		seq779	Denominator	Ruminococcaceae_UCG-005
seq2790	Numerator	Megasphaera		seq2520	Denominator	Bacteroides
seq3148	Numerator	Ruminiclostridium_9		seq1304	Denominator	Prevotella_2
seq1399	Numerator	Alistipes		seq2509	Denominator	Sutterella
seq1238	Numerator	Prevotella_9		seq2868	Denominator	Lachnospiraceae_unclassified
seq529	Numerator	Escherichia/Shigella		seq2241	Denominator	Alloprevotella
seq2991	Numerator	Christensenellaceae_R-7_group		seq876	Denominator	Parabacteroides
seq920	Numerator	Faecalibacterium		seq2493	Denominator	Lelliottia
seq2258	Numerator	Alloprevotella		seq2660	Denominator	Desulfovibrio
seq1128	Numerator	Ruminococcaceae_unclassified		seq1463	Denominator	Bacteroides
seq2641	Numerator	Clostridioides		seq1476	Denominator	Tannerellaceae_unclassified
seq2342	Numerator	Ruminiclostridium_5		seq2699	Denominator	Ruminococcaceae_UCG-002
seq3457	Numerator	Ruminococcus_2		seq2964	Denominator	Lachnospiraceae_UCG-010
seq3404	Numerator	Ruminococcaceae_UCG-010		seq2661	Denominator	Mollicutes_RF39_unclassified
seq1019	Numerator	Ruminococcaceae_UCG-014		seq3004	Denominator	Ruminococcaceae_UCG-014
seq788	Numerator	Bacteroides		seq1593	Denominator	Prevotella_2
seq2166	Numerator	Faecalibacterium		seq2040	Denominator	Prevotella_9
seq1389	Numerator	Megasphaera		seq2946	Denominator	Lactobacillus
seq639	Numerator	Megasphaera		seq1415	Denominator	Agathobacter
seq474	Numerator	Prevotella_9		seq641	Denominator	Bacteroides
seq3097	Numerator	Ruminococcaceae_NK4A214_group		seq1257	Denominator	Coprococcus_3
seq2048	Numerator	Sporanaerobacter		seq1972	Denominator	Veillonella
seq2224	Numerator	Subdoligranulum		seq3059	Denominator	Peptococcaceae_unclassified
seq2246	Numerator	Ruminococcaceae_unclassified		seq2210	Denominator	Butyricimonas
seq1244	Numerator	Lactobacillus		seq1461	Denominator	Parabacteroides
seq956	Numerator	Parabacteroides		seq2123	Denominator	Enterobacteriaceae_unclassified
seq2951	Numerator	Firmicutes_unclassified_unclassified		seq2439	Denominator	Bilophila
seq2225	Numerator	Lactobacillus		seq2283	Denominator	Ruminococcaceae_UCG-010
seq3370	Numerator	Ruminococcaceae_unclassified		seq266	Denominator	Ruminococcaceae_UCG-002
seq3372	Numerator	Ruminococcaceae_unclassified		seq899	Denominator	Mollicutes_RF39_unclassified
seq3373	Numerator	Ruminococcaceae_unclassified		seq3482	Denominator	Ruminococcaceae_UCG-010
seq3371	Numerator	Ruminococcaceae_NK4A214_group		seq2454	Denominator	Ruminococcaceae_NK4A214_group
seq2370	Numerator	Fusicatenibacter		seq3483	Denominator	Parabacteroides
seq3182	Numerator	Clostridium_sensu_stricto_1		seq2733	Denominator	Ruminococcaceae_unclassified
seq2926	Numerator	Christensenellaceae_R-7_group		seq1619	Denominator	Mollicutes_RF39_unclassified
seq3183	Numerator	Ruminococcaceae_UCG-010		seq810	Denominator	Prevotellaceae_unclassified
seq1766	Numerator	Ruminococcaceae_unclassified		seq1158	Denominator	Lachnoclostridium
seq2260	Numerator	Erysipelotrichaceae_unclassified		seq1316	Denominator	Selenomonas
seq352	Numerator	Muribaculaceae_unclassified		seq2885	Denominator	Ruminococcaceae_UCG-002
seq798	Numerator	Bacteroides		seq2008	Denominator	Ruminococcaceae_unclassified
seq2567	Numerator	Ruminococcaceae_UCG-009		seq374	Denominator	Ruminococcaceae_unclassified
seq1318	Numerator	Acidaminococcus		seq3084	Denominator	Ruminococcaceae_unclassified
seq2910	Numerator	Parabacteroides		seq658	Denominator	Alistipes
seq1042	Numerator	Parabacteroides		seq2371	Denominator	Streptococcus
seq2756	Numerator	Clostridiales_unclassified		seq2378	Denominator	Alloprevotella
seq1976	Numerator	Romboutsia		seq799	Denominator	Parabacteroides
seq3413	Numerator	Lachnospiraceae_unclassified		seq3327	Denominator	Barnesiella
seq3334	Numerator	Barnesiella		seq1266	Denominator	Prevotella_9
seq3336	Numerator	Ruminococcaceae_unclassified		seq3082	Denominator	Mollicutes_RF39_unclassified
seq3335	Numerator	Lachnospiraceae_unclassified		seq2720	Denominator	Bifidobacterium
seq3337	Numerator	Christensenellaceae_R-7_group		seq2751	Denominator	Barnesiella
seq3302	Numerator	Christensenellaceae_unclassified		seq2631	Denominator	Desulfovibrio
seq3066	Numerator	Bacteroides		seq2769	Denominator	Dialister
seq2881	Numerator	Christensenellaceae_R-7_group		seq2344	Denominator	Mailhella
seq841	Numerator	Megamonas		seq1205	Denominator	Izimaplasmatales_unclassified
seq2812	Numerator	Mollicutes_RF39_unclassified		seq684	Denominator	Prevotella_9
seq1454	Numerator	Ruminococcaceae_unclassified		seq1713	Denominator	Burkholderiaceae_unclassified
seq3124	Numerator	Ruminococcaceae_UCG-014		seq2301	Denominator	Mailhella
seq3300	Numerator	Ruminococcaceae_UCG-010		seq3058	Denominator	Christensenellaceae_unclassified
seq3863	Numerator	Ruminococcaceae_unclassified		seq1671	Denominator	Prevotellaceae_UCG-001
seq2566	Numerator	Clostridiales_vadinBB60_group_unclassified		seq2939	Denominator	Ruminococcaceae_unclassified
seq2113	Numerator	Acinetobacter		seq3057	Denominator	Ruminococcaceae_UCG-010
seq2017	Numerator	Phascolarctobacterium		seq2554	Denominator	Anaerotruncus
seq3276	Numerator	Parabacteroides		seq1649	Denominator	Pyramidobacter
seq3416	Numerator	Erysipelotrichaceae_unclassified		seq1916	Denominator	Lactobacillus
seq3415	Numerator	Erysipelotrichaceae_unclassified		seq954	Denominator	Ruminococcaceae_unclassified
seq3104	Numerator	Ruminococcaceae_UCG-005		seq1929	Denominator	Lachnospiraceae_unclassified
seq705	Numerator	Subdoligranulum		seq3006	Denominator	Mollicutes_RF39_unclassified
seq2177	Numerator	Parabacteroides		seq1724	Denominator	Bacteroides
seq2814	Numerator	Odoribacter		seq2938	Denominator	Streptococcus
seq2565	Numerator	Lachnospiraceae_UCG-010		seq1419	Denominator	Lactobacillus
seq1132	Numerator	Parabacteroides		seq816	Denominator	Bacteroides
seq101	Numerator	Barnesiella		seq2394	Denominator	Clostridiales_unclassified
seq1339	Numerator	Sutterella		seq2193	Denominator	Barnesiella
seq1278	Numerator	Bacteroides		seq1478	Denominator	Dialister
seq1839	Numerator	Butyricimonas		seq534	Denominator	Phascolarctobacterium
seq1173	Numerator	Faecalibacterium		seq1135	Denominator	Prevotella_9
seq1960	Numerator	Parabacteroides		seq592	Denominator	Bacteroides
seq3237	Numerator	Clostridiales_vadinBB60_group_unclassified		seq2602	Denominator	Prevotella_2
seq3236	Numerator	Lachnospiraceae_unclassified		seq2259	Denominator	Allisonella
seq3235	Numerator	Prevotella_6		seq1901	Denominator	Dialister
seq1680	Numerator	Catenibacterium		seq2200	Denominator	Tyzzerella_4
seq1872	Numerator	Ruminococcus_2		seq1804	Denominator	Bacteroides
seq929	Numerator	Coprobacter		seq1740	Denominator	Lachnospiraceae_unclassified
seq1547	Numerator	Dialister		seq435	Denominator	Prevotella_9
seq3041	Numerator	Ruminococcaceae_unclassified		seq3168	Denominator	Ruminococcaceae_unclassified
seq946	Numerator	Hungatella		seq2242	Denominator	Lactobacillus
seq1590	Numerator	Peptoniphilus		seq1280	Denominator	Alloprevotella
seq1215	Numerator	Parabacteroides		seq2571	Denominator	Ruminococcaceae_UCG-009
seq2188	Numerator	Prevotellaceae_unclassified		seq2395	Denominator	Barnesiella
seq370	Numerator	Parabacteroides		seq2808	Denominator	Raoultibacter
seq3205	Numerator	Ruminococcaceae_UCG-013		seq2638	Denominator	Blautia
seq3207	Numerator	Ruminococcaceae_unclassified		seq2658	Denominator	Erysipelotrichaceae_UCG-003
seq3206	Numerator	Ruminococcaceae_UCG-007		seq2155	Denominator	Candidatus_Soleaferrea
seq3379	Numerator	Erysipelotrichaceae_unclassified		seq1621	Denominator	Prevotella_7
seq2743	Numerator	Ruminiclostridium_9		seq1858	Denominator	Bacteroides
seq1543	Numerator	Muribaculaceae_unclassified		seq1905	Denominator	Parabacteroides
seq1526	Numerator	Anaerosalibacter		seq1889	Denominator	Escherichia/Shigella
seq3345	Numerator	Bacteroides		seq990	Denominator	Enterobacteriaceae_unclassified
seq2387	Numerator	Erysipelotrichaceae_unclassified		seq325	Denominator	Tyzzerella_4
seq2948	Numerator	Firmicutes_unclassified_unclassified		seq397	Denominator	Hungatella
seq1675	Numerator	Prevotellaceae_unclassified		seq861	Denominator	Prevotellaceae_NK3B31_group
seq631	Numerator	Dialister		seq2501	Denominator	Mollicutes_RF39_unclassified
seq2998	Numerator	Clostridiales_vadinBB60_group_unclassified		seq1410	Denominator	Bacteroides
seq3174	Numerator	Ruminococcaceae_UCG-009		seq2001	Denominator	Prevotella_9
seq2903	Numerator	Christensenellaceae_R-7_group		seq3089	Denominator	Mollicutes_RF39_unclassified
seq782	Numerator	Megamonas		seq2771	Denominator	Gemella
seq2189	Numerator	Prevotella_6		seq2874	Denominator	Prevotella_9
seq2390	Numerator	Lachnospira		seq2446	Denominator	Puniceicoccaceae_unclassified
seq250	Numerator	Anaerostipes		seq2940	Denominator	Ruminococcaceae_unclassified
seq1400	Numerator	Bacteroides		seq2806	Denominator	Ruminococcaceae_UCG-013
seq3146	Numerator	Lachnospiraceae_UCG-004		seq3032	Denominator	Prevotellaceae_unclassified
seq3145	Numerator	Ruminococcaceae_unclassified		seq2730	Denominator	Ruminococcaceae_unclassified
seq1373	Numerator	Paraprevotella		seq2736	Denominator	Prevotellaceae_unclassified
seq1023	Numerator	Romboutsia		seq656	Denominator	Bacteroides
seq267	Numerator	Akkermansia		seq2735	Denominator	Prevotella_9
seq3349	Numerator	Erysipelotrichaceae_unclassified		seq837	Denominator	Subdoligranulum
seq258	Numerator	Bacteroides		seq2125	Denominator	Ruminococcaceae_unclassified
seq725	Numerator	Escherichia/Shigella		seq1819	Denominator	Bacteroides
seq1624	Numerator	Paraprevotella		seq3020	Denominator	Ruminococcaceae_unclassified
seq970	Numerator	Epulopiscium		seq477	Denominator	Alloprevotella
seq3305	Numerator	Ruminococcus_2		seq2799	Denominator	Enterobacter
seq199	Numerator	Bacteroides		seq3021	Denominator	Intestinimonas
seq3093	Numerator	Lachnospiraceae_unclassified		seq2173	Denominator	Ruminococcaceae_unclassified
seq3094	Numerator	Christensenellaceae_R-7_group		seq3137	Denominator	Ruminococcaceae_UCG-014
seq1910	Numerator	Parabacteroides		seq839	Denominator	Ruminococcus_2
seq2664	Numerator	Butyricimonas		seq2091	Denominator	Bacteroidales_unclassified
seq1202	Numerator	Prevotella_9		seq744	Denominator	Butyrivibrio
seq2573	Numerator	Intestinimonas		seq2184	Denominator	Butyricimonas
seq1853	Numerator	Ruminococcaceae_UCG-014		seq1716	Denominator	Puniceicoccaceae_unclassified
seq2444	Numerator	Phascolarctobacterium		seq3083	Denominator	DTU014_unclassified
seq3065	Numerator	Slackia		seq2852	Denominator	Bacteroides
seq1511	Numerator	Agathobacter		seq2851	Denominator	Actinomyces
seq2197	Numerator	Enterococcus		seq2893	Denominator	Oribacterium
seq2405	Numerator	Ruminococcaceae_unclassified		seq1934	Denominator	Lachnospiraceae_unclassified
seq2626	Numerator	Faecalibacterium		seq2279	Denominator	Oscillibacter
seq2127	Numerator	Ruminococcaceae_UCG-005		seq594	Denominator	Prevotellaceae_NK3B31_group
seq2786	Numerator	Lachnospiraceae_unclassified		seq321	Denominator	Ruminococcaceae_UCG-002
seq1507	Numerator	Lachnospiraceae_unclassified		seq578	Denominator	Caproiciproducens
seq1585	Numerator	Bacteroides		seq2807	Denominator	Anaerostipes
seq1838	Numerator	Ruminococcaceae_unclassified		seq2878	Denominator	Mollicutes_RF39_unclassified
seq2813	Numerator	Prevotella_9		seq2433	Denominator	Ruminococcaceae_unclassified
seq3009	Numerator	Christensenellaceae_R-7_group		seq3139	Denominator	Ruminococcaceae_UCG-013
seq598	Numerator	Prevotellaceae_unclassified		seq2876	Denominator	Ruminococcaceae_UCG-014
seq774	Numerator	Lachnospiraceae_unclassified		seq2877	Denominator	Christensenellaceae_R-7_group
seq564	Numerator	Comamonas		seq2770	Denominator	Mollicutes_RF39_unclassified
seq193	Numerator	Coprococcus_2		seq140	Denominator	Catenibacterium
seq1273	Numerator	Dorea		seq3050	Denominator	Ruminococcaceae_unclassified
seq1332	Numerator	Prevotella_7		seq3019	Denominator	Lachnospiraceae_unclassified
seq2417	Numerator	Prevotella_9		seq568	Denominator	Prevotella_9
seq1015	Numerator	Ruminococcaceae_UCG-014		seq829	Denominator	Subdoligranulum
seq602	Numerator	Marvinbryantia		seq2118	Denominator	Lachnospiraceae_unclassified
seq2793	Numerator	Barnesiella		seq298	Denominator	Dialister
seq1006	Numerator	Agathobacter		seq811	Denominator	Prevotella_2
seq1695	Numerator	Bacteroides		seq1159	Denominator	Parabacteroides
seq1055	Numerator	Ruminococcus_1		seq1165	Denominator	Prevotella_9
seq2968	Numerator	Clostridiales_unclassified		seq3595	Denominator	Dialister
seq2969	Numerator	Mollicutes_RF39_unclassified		seq838	Denominator	Lachnospiraceae_unclassified
seq1150	Numerator	Paraprevotella		seq384	Denominator	Dialister
seq391	Numerator	Lachnospiraceae_unclassified		seq1254	Denominator	Ruminococcus_1
seq1396	Numerator	Ruminococcaceae_UCG-005		seq1645	Denominator	Bacteroidales_unclassified
seq2723	Numerator	Ruminococcaceae_UCG-010		seq3294	Denominator	Christensenellaceae_unclassified
seq1302	Numerator	Holdemanella		seq2772	Denominator	Enterobacteriaceae_unclassified
seq1522	Numerator	Parabacteroides		seq473	Denominator	Prevotella_9
seq591	Numerator	Veillonella		seq909	Denominator	Ruminococcaceae_unclassified
seq3072	Numerator	Clostridiales_unclassified		seq3045	Denominator	Bifidobacteriaceae_unclassified
seq976	Numerator	Streptococcus		seq2798	Denominator	Ruminococcaceae_unclassified
seq457	Numerator	Lachnospiraceae_unclassified		seq982	Denominator	Hydrogenoanaerobacterium
seq272	Numerator	Prevotella_9		seq1775	Denominator	Dorea
seq2540	Numerator	Desulfovibrionaceae_unclassified		seq3436	Denominator	Ruminococcaceae_unclassified
seq2923	Numerator	Proteobacteria_unclassified_unclassified		seq3115	Denominator	Ruminococcaceae_UCG-010
seq1890	Numerator	Veillonella		seq1207	Denominator	Bacteroides
seq2901	Numerator	Ruminiclostridium		seq1866	Denominator	Ruminococcaceae_UCG-005
seq2144	Numerator	Gordonibacter		seq770	Denominator	Rhodospirillales_unclassified
seq2722	Numerator	Desulfovibrionaceae_unclassified		seq2483	Denominator	Erysipelatoclostridium
seq1595	Numerator	Enterobacter		seq3195	Denominator	Romboutsia
seq2098	Numerator	Lachnospiraceae_NK4A136_group		seq488	Denominator	Bacteroides
seq2854	Numerator	Ruminococcaceae_unclassified		seq1070	Denominator	Alloprevotella
seq2855	Numerator	Ruminococcaceae_UCG-013		seq3197	Denominator	Ruminococcaceae_UCG-005
seq1610	Numerator	Faecalibacterium		seq2963	Denominator	Ruminococcaceae_unclassified
seq2827	Numerator	Ruminococcaceae_unclassified		seq3196	Denominator	Ruminiclostridium
seq2049	Numerator	Parabacteroides		seq966	Denominator	Sutterella
seq752	Numerator	Rikenellaceae_RC9_gut_group		seq1867	Denominator	Subdoligranulum
seq2481	Numerator	Christensenellaceae_R-7_group		seq2551	Denominator	Lactobacillales_unclassified
seq2643	Numerator	Phascolarctobacterium		seq721	Denominator	Coprobacillus
seq2296	Numerator	Lachnospiraceae_unclassified		seq2966	Denominator	Parabacteroides
seq2809	Numerator	Ruminococcaceae_UCG-014		seq2462	Denominator	Streptococcus
seq824	Numerator	Ruminiclostridium_9		seq310	Denominator	Enterococcus
seq1312	Numerator	Acinetobacter		seq834	Denominator	Alloprevotella
seq2810	Numerator	Ruminococcaceae_unclassified		seq2962	Denominator	Ruminococcaceae_unclassified
seq1450	Numerator	Parabacteroides		seq3007	Denominator	Veillonellaceae_unclassified
seq2375	Numerator	Ruminococcaceae_unclassified		seq903	Denominator	Prevotella_9
seq3179	Numerator	Firmicutes_unclassified		seq3080	Denominator	Dorea
seq1575	Numerator	Pseudomonas		seq1626	Denominator	Ruminococcaceae_unclassified
seq2829	Numerator	Prevotella_9		seq2934	Denominator	Peptococcus
seq2494	Numerator	Barnesiella		seq215	Denominator	Prevotella_9
seq2606	Numerator	Ruminococcaceae_UCG-014		seq1337	Denominator	Prevotella_2
seq1887	Numerator	Prevotellaceae_unclassified		seq276	Denominator	Ruminococcaceae_UCG-010
seq2425	Numerator	Mollicutes_RF39_unclassified		seq2231	Denominator	Ruminococcaceae_UCG-014
seq2463	Numerator	Clostridiales_unclassified		seq576	Denominator	Prevotella_2
seq544	Numerator	Holdemanella		seq714	Denominator	Bacteroidales_unclassified
seq2755	Numerator	Ruminococcaceae_UCG-014		seq679	Denominator	Lachnospiraceae_UCG-003
seq1957	Numerator	Prevotella_9		seq1836	Denominator	Prevotella_2
seq1942	Numerator	Ruminococcaceae_unclassified		seq2276	Denominator	Barnesiella
seq2789	Numerator	Ruminococcaceae_unclassified		seq2253	Denominator	Bacteroides
seq1453	Numerator	vadinBE97_unclassified		seq1699	Denominator	Prevotella_9
seq1726	Numerator	Holdemania		seq2989	Denominator	Faecalibacterium
seq1155	Numerator	Ruminococcaceae_UCG-014		seq2072	Denominator	Dialister
seq1065	Numerator	Alistipes		seq1639	Denominator	Erysipelotrichaceae_UCG-004
seq1528	Numerator	dgA-11_gut_group		seq1933	Denominator	Sutterella
seq3273	Numerator	Peptococcaceae_unclassified		seq1615	Denominator	Prevotella_2
seq2061	Numerator	Escherichia/Shigella		seq3233	Denominator	Ruminococcaceae_UCG-014
seq2677	Numerator	Anaerofilum		seq2593	Denominator	Prevotellaceae_unclassified
seq3119	Numerator	Bacteroides		seq3234	Denominator	Mollicutes_RF39_unclassified
seq196	Numerator	Sutterella		seq1977	Denominator	Clostridiales_unclassified
seq2317	Numerator	Lachnospiraceae_UCG-001		seq2293	Denominator	Ruminococcaceae_UCG-010
seq2651	Numerator	Dorea		seq1064	Denominator	Alloprevotella
seq226	Numerator	Prevotella_7		seq1317	Denominator	Oxalobacter
seq1970	Numerator	Ruminococcaceae_unclassified		seq2199	Denominator	Dialister
seq2167	Numerator	Raoultella		seq2262	Denominator	Oscillibacter
seq2215	Numerator	Ruminococcaceae_UCG-014		seq1117	Denominator	Alloprevotella
seq1455	Numerator	Clostridium_sensu_stricto_1		seq1048	Denominator	Prevotella_9
seq2725	Numerator	Bacteroides		seq1397	Denominator	Barnesiella
seq1532	Numerator	Clostridiales_vadinBB60_group_unclassified		seq208	Denominator	Alloprevotella
seq2350	Numerator	Bacteroides		seq2067	Denominator	Ruminococcaceae_unclassified
seq279	Numerator	Prevotella_9		seq2364	Denominator	Ruminococcaceae_unclassified
seq240	Numerator	Parabacteroides		seq1900	Denominator	Marvinbryantia
seq1119	Numerator	Bacteroides		seq1240	Denominator	Bacteroides
seq2442	Numerator	Mitsuokella		seq2514	Denominator	Ruminococcaceae_UCG-009
seq1505	Numerator	Ruminococcaceae_unclassified		seq347	Denominator	Alistipes
seq1013	Numerator	Veillonella		seq2734	Denominator	Family_XIII_AD3011_group
seq2148	Numerator	Lactobacillus		seq3031	Denominator	Prevotella_9
seq2168	Numerator	Phascolarctobacterium		seq2605	Denominator	Ruminococcaceae_unclassified
seq2318	Numerator	Ruminococcaceae_UCG-010		seq508	Denominator	Bacteroides
seq495	Numerator	Sutterella		seq2066	Denominator	Ruminococcaceae_unclassified
seq2591	Numerator	Mollicutes_RF39_unclassified		seq3167	Denominator	Ruminococcaceae_UCG-010
seq2340	Numerator	Burkholderiaceae_unclassified		seq3326	Denominator	Mollicutes_unclassified
seq1028	Numerator	Bacteroides		seq958	Denominator	Bacteroidales_unclassified
seq2330	Numerator	Dialister		seq1329	Denominator	Lachnoclostridium
seq2580	Numerator	Coprobacter		seq1751	Denominator	Faecalibacterium
seq1180	Numerator	Subdoligranulum		seq795	Denominator	Lachnospiraceae_unclassified
seq3208	Numerator	Mollicutes_RF39_unclassified		seq1780	Denominator	Prevotellaceae_unclassified
seq864	Numerator	Prevotella_9		seq1050	Denominator	Bacteroides
seq2341	Numerator	dgA-11_gut_group		seq1750	Denominator	Parabacteroides
seq2572	Numerator	Ruminococcaceae_UCG-010		seq3027	Denominator	Prevotella_9
seq3074	Numerator	Butyricimonas		seq3128	Denominator	Clostridiales_unclassified
seq2217	Numerator	GCA-900066575		seq3127	Denominator	Parabacteroides
seq2861	Numerator	Faecalitalea		seq3644	Denominator	Bacteroidales_unclassified
seq1753	Numerator	Ruminococcaceae_UCG-005		seq3642	Denominator	Ruminococcaceae_unclassified
seq2337	Numerator	Intestinimonas		seq3643	Denominator	Clostridiales_unclassified
seq1833	Numerator	Ruminococcaceae_unclassified		seq3269	Denominator	Dorea
seq2206	Numerator	Ruminococcaceae_unclassified		seq1098	Denominator	Ruminococcaceae_unclassified
seq2552	Numerator	Ruminiclostridium_9		seq873	Denominator	Bacteroides
seq1468	Numerator	Holdemanella		seq135	Denominator	Ruminococcaceae_UCG-002
seq396	Numerator	Sutterella		seq1808	Denominator	Bacteroides
seq2109	Numerator	Odoribacter		seq2579	Denominator	Ruminococcaceae_UCG-010
seq871	Numerator	Collinsella		seq3023	Denominator	Christensenellaceae_R-7_group
seq1200	Numerator	Clostridiales_vadinBB60_group_unclassified		seq2783	Denominator	Ruminococcaceae_unclassified
seq2727	Numerator	Prevotella_9		seq858	Denominator	Prevotella_9
seq2306	Numerator	Christensenellaceae_R-7_group		seq1509	Denominator	Acidaminococcus
seq784	Numerator	Clostridium_sensu_stricto_1		seq3266	Denominator	Bacteroides
seq2145	Numerator	vadinBE97_unclassified		seq1423	Denominator	Prevotella_2
seq872	Numerator	Bacteroides		seq2782	Denominator	Clostridiales_vadinBB60_group_unclassified
seq1760	Numerator	Prevotella_9		seq1895	Denominator	Parabacteroides
seq854	Numerator	Prevotella_6		seq3000	Denominator	Phascolarctobacterium
seq2313	Numerator	Coprobacter		seq2635	Denominator	Prevotella
seq2223	Numerator	Ruminococcaceae_UCG-010		seq2801	Denominator	Lactobacillus
seq2510	Numerator	Mollicutes_RF39_unclassified		seq2239	Denominator	Caproiciproducens
seq2619	Numerator	Faecalibacterium		seq119	Denominator	Alistipes
seq1849	Numerator	Streptococcus		seq1230	Denominator	Prevotella_2
seq1701	Numerator	Coprobacter		seq1009	Denominator	Lachnospiraceae_unclassified
seq180	Numerator	CAG-873		seq2448	Denominator	Ruminococcaceae_unclassified
seq1325	Numerator	Bacteroidales_unclassified		seq786	Denominator	Ruminococcaceae_unclassified
seq2114	Numerator	Bifidobacterium		seq1309	Denominator	Parabacteroides
seq2701	Numerator	Intestinimonas		seq1538	Denominator	Clostridiales_vadinBB60_group_unclassified
seq2156	Numerator	Ruminococcaceae_UCG-014		seq1196	Denominator	Faecalibacterium
seq2479	Numerator	Mollicutes_RF39_unclassified		seq2282	Denominator	Haemophilus
seq1049	Numerator	Flavonifractor		seq1846	Denominator	Bacteroides
seq703	Numerator	Dialister		seq2226	Denominator	Allisonella
seq409	Numerator	Bacteroides		seq1574	Denominator	Butyricimonas
seq2134	Numerator	Ruminococcaceae_UCG-013		seq287	Denominator	Prevotella_7
seq2027	Numerator	Lachnoclostridium		seq1133	Denominator	Butyricimonas
seq315	Numerator	Prevotella_7		seq2024	Denominator	Ruminococcaceae_UCG-009
seq2053	Numerator	Synergistes		seq2489	Denominator	Victivallaceae_unclassified
seq1222	Numerator	Acinetobacter		seq2345	Denominator	Bilophila
seq857	Numerator	Lactobacillus		seq3358	Denominator	Ruminococcaceae_unclassified
seq803	Numerator	Escherichia/Shigella		seq3108	Denominator	Ruminococcaceae_UCG-002
seq1443	Numerator	Synergistes		seq2844	Denominator	Ruminococcaceae_UCG-014
seq539	Numerator	Bacteroides		seq558	Denominator	Enterobacteriaceae_unclassified
seq880	Numerator	Bacteroides		seq281	Denominator	Ruminococcaceae_unclassified
seq1703	Numerator	Prevotella_9		seq261	Denominator	Ruminococcaceae_UCG-005
seq2977	Numerator	Erysipelotrichaceae_unclassified		seq509	Denominator	Prevotella_9
seq881	Numerator	Prevotella_7		seq1188	Denominator	Bacteroides
seq1550	Numerator	Lachnospiraceae_unclassified		seq3297	Denominator	Rhodospirillales_unclassified
seq2402	Numerator	Christensenellaceae_R-7_group		seq877	Denominator	Victivallaceae_unclassified
seq2014	Numerator	Butyricimonas		seq1520	Denominator	Prevotella_2
seq1426	Numerator	Bacteroides		seq1274	Denominator	Agathobacter
seq1761	Numerator	Ruminococcaceae_unclassified		seq2506	Denominator	Clostridiales_vadinBB60_group_unclassified
seq620	Numerator	Ruminococcus_1		seq3042	Denominator	Ruminococcaceae_UCG-013
seq1980	Numerator	Paraprevotella		seq1467	Denominator	Ruminococcaceae_UCG-005
seq1229	Numerator	Bacteroides		seq1323	Denominator	Ruminococcaceae_unclassified
seq514	Numerator	Bacteroides		seq1027	Denominator	Izimaplasmatales_unclassified
seq1114	Numerator	Dialister		seq3141	Denominator	Ruminococcaceae_UCG-010
seq638	Numerator	Roseburia		seq3140	Denominator	Bacteroidales_unclassified
seq1465	Numerator	Clostridiales_unclassified		seq3142	Denominator	Defluviitaleaceae_UCG-011
seq2099	Numerator	Bacteroidales_unclassified		seq1058	Denominator	Ruminococcus_1
seq126	Numerator	Ruminococcaceae_UCG-002		seq3138	Denominator	Lachnospiraceae_unclassified
seq1709	Numerator	Haemophilus		seq773	Denominator	Alloprevotella
seq1225	Numerator	Prevotellaceae_unclassified		seq983	Denominator	Ruminococcaceae_unclassified
seq2740	Numerator	Ruminiclostridium_5		seq1345	Denominator	Haemophilus
seq2380	Numerator	Mollicutes_RF39_unclassified		seq1627	Denominator	Haemophilus
seq232	Numerator	Prevotella_9		seq2176	Denominator	Coprobacter
seq2073	Numerator	Blautia		seq2824	Denominator	Bacteroides
seq1625	Numerator	Ruminococcaceae_unclassified		seq741	Denominator	Prevotella_9
seq1586	Numerator	Ruminococcaceae_UCG-002		seq1514	Denominator	Clostridiales_vadinBB60_group_unclassified
seq2470	Numerator	Bacteroides		seq538	Denominator	Streptococcus
seq1096	Numerator	Prevotella_9		seq2302	Denominator	Holdemanella
seq2358	Numerator	Ruminococcaceae_UCG-005		seq2872	Denominator	Lachnospiraceae_UCG-004
seq1790	Numerator	Bacteroides		seq3170	Denominator	Christensenellaceae_unclassified
seq2412	Numerator	Sutterella		seq2250	Denominator	Prevotella_9
seq2884	Numerator	Erysipelotrichaceae_unclassified		seq1172	Denominator	Prevotella_2
seq1909	Numerator	Faecalibacterium		seq342	Denominator	Ruminococcaceae_UCG-009
seq1433	Numerator	Prevotella_9		seq3186	Denominator	Ruminococcaceae_UCG-010
seq3309	Numerator	Desulfovibrionaceae_unclassified		seq2273	Denominator	Ruminococcaceae_unclassified
seq516	Numerator	Anaerostipes		seq1741	Denominator	Dialister
seq882	Numerator	Rikenellaceae_RC9_gut_group		seq1449	Denominator	Alloprevotella
seq1963	Numerator	Sutterella		seq1242	Denominator	Catenibacterium
seq1704	Numerator	Acinetobacter		seq1945	Denominator	Lactobacillus
seq1287	Numerator	Tannerellaceae_unclassified		seq1344	Denominator	Parabacteroides
seq1327	Numerator	Bacteroides		seq3331	Denominator	Dorea
seq2930	Numerator	Parabacteroides		seq3332	Denominator	Mollicutes_RF39_unclassified
seq1989	Numerator	Butyricimonas		seq836	Denominator	Lachnoclostridium
seq801	Numerator	Ruminococcaceae_unclassified		seq541	Denominator	Dialister
seq128	Numerator	Bacteroides		seq1952	Denominator	Prevotellaceae_unclassified
seq2667	Numerator	DTU089		seq1580	Denominator	Caproiciproducens
seq2511	Numerator	Ruminococcaceae_unclassified		seq3112	Denominator	Ruminococcus_2
seq1965	Numerator	Lachnoclostridium		seq1206	Denominator	Prevotellaceae_unclassified
seq1346	Numerator	Christensenellaceae_R-7_group		seq533	Denominator	Bacteroides
seq968	Numerator	Treponema_2		seq2432	Denominator	Bacteroides
seq2576	Numerator	Pseudomonas		seq1886	Denominator	Prevotella_2
seq1025	Numerator	Parabacteroides		seq1792	Denominator	Sutterella
seq2382	Numerator	Sutterella		seq338	Denominator	Prevotella_9
seq2178	Numerator	Lactobacillus		seq632	Denominator	Bacteroides
seq1483	Numerator	Christensenellaceae_R-7_group		seq448	Denominator	Selenomonas
seq1537	Numerator	Holdemanella		seq3202	Denominator	Granulicatella
seq2738	Numerator	Desulfovibrionaceae_unclassified		seq3201	Denominator	Parabacteroides
seq2553	Numerator	Mollicutes_RF39_unclassified		seq3226	Denominator	Parabacteroides
seq1908	Numerator	Faecalibacterium		seq2780	Denominator	Prevotellaceae_UCG-003
seq2990	Numerator	Mollicutes_RF39_unclassified		seq3259	Denominator	Ruminiclostridium_5
seq1612	Numerator	Bacteroides		seq1495	Denominator	Bacteroides
seq2248	Numerator	Bacteroides		seq1376	Denominator	Bacteroides
seq588	Numerator	Erysipelotrichaceae_UCG-004		seq642	Denominator	Prevotella_2
seq1915	Numerator	Dialister		seq2038	Denominator	Dialister
seq1451	Numerator	Phascolarctobacterium		seq486	Denominator	Lachnoclostridium
seq1712	Numerator	Bilophila		seq1071	Denominator	Bacteroidales_unclassified
seq430	Numerator	Prevotella_9		seq1124	Denominator	Parasutterella
seq2060	Numerator	Lachnospiraceae_unclassified		seq2898	Denominator	Mollicutes_RF39_unclassified
seq1793	Numerator	Faecalibacterium		seq1216	Denominator	Ruminococcaceae_unclassified
seq600	Numerator	Comamonas		seq3486	Denominator	Ruminococcaceae_UCG-014
seq635	Numerator	Ruminococcaceae_unclassified		seq104	Denominator	Bacteroides
seq1517	Numerator	Agathobacter		seq662	Denominator	Streptococcus
seq1592	Numerator	Rikenellaceae_RC9_gut_group		seq1477	Denominator	Lachnospira
seq2084	Numerator	Ruminococcaceae_UCG-013		seq3225	Denominator	Ruminococcaceae_unclassified
seq1163	Numerator	Rikenellaceae_RC9_gut_group		seq1714	Denominator	Alistipes
seq2045	Numerator	Agathobacter		seq565	Denominator	Prevotella_9
seq2074	Numerator	Ruminiclostridium_9		seq1561	Denominator	Prevotellaceae_NK3B31_group
seq1208	Numerator	Bacteroidales_unclassified		seq1275	Denominator	vadinBE97_unclassified
seq1342	Numerator	Lachnospira		seq1852	Denominator	Prevotella_7
seq1540	Numerator	Prevotella_9		seq70	Denominator	Ruminococcaceae_unclassified
seq2036	Numerator	Ruminococcaceae_NK4A214_group		seq1681	Denominator	Ruminococcaceae_unclassified
seq2902	Numerator	Ruminococcaceae_unclassified		seq3270	Denominator	Ruminococcaceae_UCG-005
seq727	Numerator	Parabacteroides		seq528	Denominator	Prevotella_9
seq1401	Numerator	Alistipes		seq233	Denominator	Erysipelotrichaceae_UCG-003
seq2112	Numerator	Erysipelotrichaceae_unclassified		seq3715	Denominator	Erysipelotrichaceae_UCG-003
seq2294	Numerator	Faecalibacterium		seq3714	Denominator	Ruminococcaceae_unclassified
seq1943	Numerator	Prevotella_9		seq131	Denominator	Lachnospiraceae_NK4A136_group
seq1220	Numerator	Blautia		seq2047	Denominator	Streptococcus
seq3464	Numerator	Lachnospiraceae_unclassified		seq369	Denominator	Ruminococcus_1
seq1324	Numerator	Bacteroides		seq3063	Denominator	Prevotella_9
seq624	Numerator	Paraprevotella		seq654	Denominator	Ruminococcaceae_UCG-002
seq2758	Numerator	Bacteroides		seq981	Denominator	Enterobacteriaceae_unclassified
seq1269	Numerator	Lachnospira		seq3265	Denominator	Ruminococcaceae_unclassified
seq2530	Numerator	Lachnospiraceae_NK4A136_group		seq2726	Denominator	Clostridiales_vadinBB60_group_unclassified
seq2721	Numerator	Ruminococcaceae_unclassified		seq3053	Denominator	Clostridia_unclassified
seq2828	Numerator	Ruminococcaceae_UCG-010		seq1964	Denominator	Bacteroides
seq1637	Numerator	Subdoligranulum		seq1705	Denominator	Coprococcus_2
seq1708	Numerator	Faecalibacterium		seq455	Denominator	Christensenellaceae_R-7_group
seq1183	Numerator	Rikenellaceae_RC9_gut_group		seq3165	Denominator	Alistipes
seq1565	Numerator	Phascolarctobacterium		seq1700	Denominator	Christensenellaceae_unclassified
seq2521	Numerator	Family_XIII_unclassified		seq2138	Denominator	Alistipes
seq2856	Numerator	Mollicutes_RF39_unclassified		seq3268	Denominator	Gemella
seq2788	Numerator	Butyricimonas		seq3298	Denominator	Ruminococcaceae_UCG-002
seq2466	Numerator	Ruminococcaceae_unclassified		seq224	Denominator	Lachnospiraceae_unclassified
seq2759	Numerator	Bacteroides		seq3590	Denominator	Intestinimonas
seq1190	Numerator	Lachnospiraceae_unclassified		seq3591	Denominator	Dialister
seq1442	Numerator	Clostridiales_unclassified		seq476	Denominator	Lachnospiraceae_unclassified
seq1219	Numerator	Flavonifractor		seq2182	Denominator	Holdemania
seq1161	Numerator	Flavonifractor		seq3163	Denominator	Prevotella_7
seq2655	Numerator	Lachnospira		seq1516	Denominator	Ruminococcaceae_NK4A214_group
seq2453	Numerator	Parabacteroides		seq2965	Denominator	Ruminococcaceae_UCG-013
seq627	Numerator	Rikenellaceae_RC9_gut_group		seq1698	Denominator	Prevotella_2
seq1966	Numerator	Bacteroides		seq3060	Denominator	Bacteroides
seq1169	Numerator	Roseburia		seq1851	Denominator	Enterobacter
seq912	Numerator	Ruminococcus_2		seq3271	Denominator	Prevotella_9
seq1686	Numerator	Fusicatenibacter		seq2988	Denominator	Clostridiales_unclassified
seq1251	Numerator	Tannerellaceae_unclassified		seq723	Denominator	Prevotella_2
seq1319	Numerator	Dialister		seq2165	Denominator	Ruminococcaceae_UCG-014
seq2427	Numerator	Veillonellaceae_unclassified		seq1927	Denominator	Barnesiella
seq2025	Numerator	Ruminococcaceae_unclassified		seq1174	Denominator	Barnesiella
seq2689	Numerator	Parabacteroides		seq1313	Denominator	Prevotella_9
seq148	Numerator	Prevotella_9		seq2366	Denominator	Sneathia
seq1546	Numerator	Dialister		seq1855	Denominator	Alistipes
seq1642	Numerator	Lachnospiraceae_unclassified		seq1721	Denominator	Oscillibacter
seq610	Numerator	Blautia		seq693	Denominator	Lachnospiraceae_unclassified
seq729	Numerator	Prevotella_9		seq2311	Denominator	Faecalibacterium
seq557	Numerator	Acidaminococcus		seq1474	Denominator	Mollicutes_RF39_unclassified
seq1859	Numerator	Mollicutes_RF39_unclassified		seq790	Denominator	Subdoligranulum
seq536	Numerator	Escherichia/Shigella		seq3333	Denominator	Family_XIII_unclassified
seq1167	Numerator	Parabacteroides		seq1351	Denominator	Ruminococcaceae_UCG-005
seq1787	Numerator	Dialister		seq1460	Denominator	Butyricimonas
seq2428	Numerator	Ruminococcaceae_UCG-010		seq776	Denominator	Ruminococcaceae_unclassified
seq490	Numerator	Bacteroides		seq45	Denominator	Faecalibacterium
seq1746	Numerator	Bacteroides		seq2821	Denominator	Klebsiella
seq1602	Numerator	Lachnospiraceae_unclassified		seq2913	Denominator	Ruminococcaceae_UCG-014
seq2616	Numerator	Clostridiales_unclassified		seq716	Denominator	Bacteroides
seq2183	Numerator	Christensenellaceae_R-7_group		seq2816	Denominator	Lachnospiraceae_NK3A20_group
seq1728	Numerator	Bacteroides		seq1572	Denominator	Prevotella_9
seq2662	Numerator	Lachnospiraceae_UCG-010		seq1282	Denominator	Prevotella_2
seq2420	Numerator	Bacteroides		seq961	Denominator	Agathobacter
seq1381	Numerator	Dialister		seq1845	Denominator	Ruminococcaceae_unclassified
seq781	Numerator	Rhodospirillales_unclassified		seq354	Denominator	Lachnospiraceae_unclassified
seq2430	Numerator	Muribaculaceae_unclassified		seq2612	Denominator	Ruminococcus_1
seq1759	Numerator	Lachnospiraceae_UCG-003		seq2450	Denominator	Blautia
seq1470	Numerator	Lachnospiraceae_unclassified		seq1525	Denominator	Veillonella
seq904	Numerator	Bacteroides		seq941	Denominator	Butyricimonas
seq676	Numerator	Escherichia/Shigella		seq1002	Denominator	Mollicutes_RF39_unclassified
seq1487	Numerator	Ruminococcaceae_NK4A214_group		seq14	Denominator	Faecalibacterium
seq2578	Numerator	Ruminococcaceae_unclassified		seq117	Denominator	Bacteroides
seq1392	Numerator	Anaerostipes		seq667	Denominator	Turicibacter
seq501	Numerator	Prevotella_9		seq3286	Denominator	Alloprevotella
seq1725	Numerator	Erysipelotrichaceae_unclassified		seq2840	Denominator	Prevotella_9
seq2360	Numerator	Clostridiales_vadinBB60_group_unclassified		seq1233	Denominator	Alistipes
seq785	Numerator	Prevotellaceae_unclassified		seq1020	Denominator	Ruminococcaceae_UCG-014
seq1631	Numerator	Lachnoclostridium		seq1179	Denominator	Defluviitaleaceae_UCG-011
seq2556	Numerator	Parabacteroides		seq849	Denominator	Sutterella
seq2245	Numerator	Ruminococcaceae_UCG-010		seq3005	Denominator	Clostridiales_vadinBB60_group_unclassified
seq2706	Numerator	Lachnospiraceae_unclassified		seq2984	Denominator	Porphyromonas
seq2111	Numerator	Lachnoclostridium		seq2841	Denominator	Prevotella_9
seq1363	Numerator	Dialister		seq2078	Denominator	Prevotella_7
seq2359	Numerator	CAG-56		seq2867	Denominator	Butyricicoccus
seq2285	Numerator	Bacteroidia_unclassified		seq3330	Denominator	Bacteroidales_unclassified
seq915	Numerator	Prevotellaceae_unclassified		seq1823	Denominator	Sutterella
seq1828	Numerator	Ruminococcaceae_NK4A214_group		seq59	Denominator	Ruminococcus_1
seq1365	Numerator	Lachnospiraceae_UCG-001		seq2614	Denominator	Coriobacteriales_unclassified
seq2518	Numerator	Christensenellaceae_R-7_group		seq3328	Denominator	Ruminococcaceae_UCG-005
seq1335	Numerator	Prevotellaceae_unclassified		seq429	Denominator	Klebsiella
seq621	Numerator	Lactobacillus		seq2586	Denominator	Mollicutes_RF39_unclassified
seq797	Numerator	Ruminococcaceae_UCG-002		seq589	Denominator	Clostridiales_unclassified
seq601	Numerator	Pseudomonas		seq3399	Denominator	Mollicutes_RF39_unclassified
seq633	Numerator	Dialister		seq2914	Denominator	Ruminococcaceae_unclassified
seq2205	Numerator	Ruminococcaceae_UCG-002		seq1272	Denominator	Parabacteroides
seq1191	Numerator	Prevotella_9		seq1864	Denominator	Haemophilus
seq1783	Numerator	Butyricimonas		seq1715	Denominator	Lactobacillus
seq796	Numerator	Bacteroides		seq255	Denominator	Faecalibacterium
seq1459	Numerator	Prevotella_9		seq3003	Denominator	Butyricicoccus
seq2075	Numerator	Ruminococcaceae_UCG-002		seq3444	Denominator	Bacteroides
seq922	Numerator	Prevotella_9		seq3230	Denominator	Lachnospiraceae_NK4B4_group
seq2519	Numerator	Oscillibacter		seq3231	Denominator	Oxalobacter
seq685	Numerator	Prevotella_9		seq314	Denominator	Subdoligranulum
seq2015	Numerator	Christensenellaceae_R-7_group		seq498	Denominator	Lachnospiraceae_unclassified
seq285	Numerator	Dialister		seq680	Denominator	Prevotella_9
seq2120	Numerator	Escherichia/Shigella		seq2137	Denominator	Ruminococcaceae_UCG-010
seq197	Numerator	Veillonella		seq237	Denominator	Lachnospiraceae_unclassified
seq1506	Numerator	Erysipelatoclostridium		seq2244	Denominator	Enterobacteriaceae_unclassified
seq1840	Numerator	Lachnospiraceae_unclassified		seq2476	Denominator	Christensenellaceae_R-7_group
seq512	Numerator	Enterococcus		seq1578	Denominator	Lachnoclostridium
seq848	Numerator	Prevotella_9		seq1361	Denominator	Ruminococcaceae_UCG-005
seq2403	Numerator	Alistipes		seq2657	Denominator	Prevotella_9
seq1131	Numerator	Prevotella_9		seq2065	Denominator	Blautia
seq2110	Numerator	Ruminiclostridium_9		seq408	Denominator	Prevotella_9
seq2326	Numerator	Mailhella		seq1614	Denominator	Ruminococcus_1
seq2404	Numerator	Ruminococcaceae_UCG-010		seq229	Denominator	Lachnospiraceae_unclassified
seq1079	Numerator	Prevotellaceae_unclassified		seq1608	Denominator	Streptococcus
seq1731	Numerator	Oscillospira		seq2269	Denominator	Mitsuokella
seq1811	Numerator	Erysipelatoclostridium		seq3640	Denominator	Alloprevotella
seq645	Numerator	Roseburia		seq1536	Denominator	Ruminococcaceae_UCG-010
seq1882	Numerator	Prevotella_9		seq1508	Denominator	Coprobacter
seq1958	Numerator	Lactobacillus		seq918	Denominator	Prevotella_9
seq1996	Numerator	Alistipes		seq184	Denominator	Ruminococcaceae_UCG-014
seq1577	Numerator	Roseburia		seq46	Denominator	Bacteroides
seq1881	Numerator	Ruminococcaceae_NK4A214_group		seq28	Denominator	Roseburia
seq2221	Numerator	Bacteroides		seq1678	Denominator	Ruminococcaceae_UCG-014
seq2292	Numerator	Butyricimonas		seq178	Denominator	Sutterella
seq921	Numerator	Prevotella_9		seq2574	Denominator	Butyricimonas
seq762	Numerator	Prevotella_9		seq768	Denominator	Parasutterella
seq1810	Numerator	Anaerotruncus		seq2732	Denominator	Lachnospiraceae_UCG-001
seq1702	Numerator	Ruminococcaceae_UCG-013		seq3048	Denominator	Christensenellaceae_unclassified
seq1404	Numerator	Eggerthellaceae_unclassified		seq2181	Denominator	Muribaculaceae_unclassified
seq1566	Numerator	Megamonas		seq934	Denominator	Blautia
seq2172	Numerator	Mollicutes_RF39_unclassified		seq3472	Denominator	Megasphaera
seq1430	Numerator	Bacteroidia_unclassified		seq2647	Denominator	Mollicutes_RF39_unclassified
seq2737	Numerator	Ruminococcus_1		seq2196	Denominator	Prevotella_9
seq1482	Numerator	Butyricimonas		seq1296	Denominator	Ruminococcaceae_UCG-014
seq1385	Numerator	Agathobacter		seq3441	Denominator	Clostridiales_vadinBB60_group_unclassified
seq142	Numerator	Bacteroides		seq3805	Denominator	Firmicutes_unclassified
seq726	Numerator	Prevotella_9		seq3401	Denominator	Solobacterium
seq1591	Numerator	Muribaculaceae_unclassified		seq2449	Denominator	Ruminococcaceae_UCG-004
seq761	Numerator	Dialister		seq133	Denominator	Alloprevotella
seq2133	Numerator	Mollicutes_RF39_unclassified		seq268	Denominator	Ruminococcaceae_UCG-014
seq1479	Numerator	Prevotellaceae_NK3B31_group		seq3489	Denominator	Dialister
seq1660	Numerator	Dialister		seq2971	Denominator	Butyricimonas
seq1209	Numerator	Escherichia/Shigella		seq2779	Denominator	Lachnospiraceae_unclassified
seq2046	Numerator	Ruminococcaceae_unclassified		seq34	Denominator	Bacteroides
seq2996	Numerator	Catenibacterium		seq2372	Denominator	Butyricimonas
seq924	Numerator	Prevotella_9		seq1907	Denominator	Mollicutes_RF39_unclassified
seq1370	Numerator	Ruminococcaceae_UCG-013		seq2095	Denominator	Succinivibrio
seq711	Numerator	Alistipes		seq447	Denominator	Prevotella_9
seq561	Numerator	Prevotella_9		seq1938	Denominator	Streptococcus
seq691	Numerator	Prevotella_9		seq1613	Denominator	Prevotella_9
seq1513	Numerator	Bacteroides		seq286	Denominator	Bacteroides
seq454	Numerator	Prevotella_9		seq386	Denominator	Lachnospiraceae_NK4A136_group
seq1939	Numerator	Lachnospiraceae_unclassified		seq168	Denominator	Bacteroides
seq1338	Numerator	Butyricimonas		seq3491	Denominator	Christensenellaceae_R-7_group
seq942	Numerator	Prevotella_9		seq3490	Denominator	Prevotella_9
seq527	Numerator	Slackia		seq3365	Denominator	Enterobacteriaceae_unclassified
seq2908	Numerator	Blautia		seq257	Denominator	Lactobacillus
seq563	Numerator	Megamonas		seq2768	Denominator	Lachnospiraceae_FCS020_group
seq577	Numerator	Escherichia/Shigella		seq68	Denominator	Prevotella_9
seq1037	Numerator	Desulfovibrio		seq443	Denominator	Elusimicrobium
seq1372	Numerator	Butyricimonas		seq3133	Denominator	Bacteroides
seq2157	Numerator	Ruminococcaceae_unclassified		seq3395	Denominator	Bacteroides
seq2185	Numerator	Butyricimonas		seq2765	Denominator	Lachnospiraceae_unclassified
seq1871	Numerator	Ruminococcus_1		seq2209	Denominator	Lachnoclostridium
seq1262	Numerator	Clostridium_sensu_stricto_1		seq341	Denominator	Dialister
seq1416	Numerator	Butyricimonas		seq2697	Denominator	Butyricimonas
seq469	Numerator	Prevotella_9		seq2999	Denominator	Alloprevotella
seq1752	Numerator	Lachnospiraceae_unclassified		seq259	Denominator	Barnesiella
seq780	Numerator	Bifidobacterium		seq436	Denominator	Prevotella_9
seq742	Numerator	Ruminococcaceae_NK4A214_group		seq1223	Denominator	Bacteroides
seq717	Numerator	Sutterella		seq296	Denominator	Blautia
seq1670	Numerator	Lachnospiraceae_unclassified		seq2158	Denominator	Phascolarctobacterium
seq1654	Numerator	Ruminococcus_2		seq655	Denominator	Butyricimonas
seq682	Numerator	Streptococcus		seq2408	Denominator	Ruminococcus_1
seq2240	Numerator	Ruminococcaceae_NK4A214_group		seq100	Denominator	Barnesiella
seq1618	Numerator	Lachnospiraceae_unclassified		seq72	Denominator	Lachnospira
seq194	Numerator	Succinivibrio		seq3369	Denominator	Holdemania
seq1108	Numerator	Ruminococcus_1		seq2143	Denominator	Streptococcus
seq1562	Numerator	Lachnospiraceae_unclassified		seq1352	Denominator	Lachnospiraceae_unclassified
seq1265	Numerator	Ruminococcaceae_unclassified		seq2006	Denominator	Ruminococcaceae_UCG-010
seq1937	Numerator	Ruminococcus_1		seq3324	Denominator	Lachnospiraceae_unclassified
seq379	Numerator	Prevotella_9		seq862	Denominator	Bacteroides
seq1011	Numerator	Izimaplasmatales_unclassified		seq1817	Denominator	Prevotella_1
seq1195	Numerator	Ruminococcaceae_unclassified		seq47	Denominator	Lachnospira
seq1178	Numerator	Ruminococcaceae_unclassified		seq402	Denominator	Lactobacillus
seq640	Numerator	Tyzzerella		seq3272	Denominator	Prevotella_9
seq1166	Numerator	Bacteroides		seq300	Denominator	Rikenellaceae_RC9_gut_group
seq1147	Numerator	Bacteroides		seq2669	Denominator	Christensenellaceae_R-7_group
seq1214	Numerator	Bacteroides		seq453	Denominator	Phascolarctobacterium
seq385	Numerator	Rikenellaceae_RC9_gut_group		seq1781	Denominator	Alistipes
seq467	Numerator	Izimaplasmatales_unclassified		seq733	Denominator	Phascolarctobacterium
seq754	Numerator	Lachnospiraceae_unclassified		seq3107	Denominator	Lachnospiraceae_unclassified
seq985	Numerator	Bacteroides		seq324	Denominator	Prevotella_9
seq677	Numerator	Bacteroides		seq1903	Denominator	Ruminococcaceae_UCG-014
seq943	Numerator	Bacteroides		seq859	Denominator	Ruminococcaceae_UCG-014
seq951	Numerator	Lachnospiraceae_unclassified		seq2517	Denominator	Bacteroides
seq874	Numerator	Anaerostipes		seq1038	Denominator	Ruminococcaceae_UCG-005
seq1408	Numerator	Faecalibacterium		seq1086	Denominator	Bacteroides
seq896	Numerator	Agathobacter		seq2139	Denominator	Ruminococcaceae_unclassified
seq485	Numerator	Ruminococcus_1		seq1383	Denominator	Faecalibacterium
seq1921	Numerator	Coprobacter		seq3712	Denominator	Veillonellaceae_unclassified
seq1904	Numerator	Bacteroides		seq520	Denominator	Enterobacter
seq759	Numerator	Megamonas		seq804	Denominator	Enterobacteriaceae_unclassified
seq1798	Numerator	Rhodospirillales_unclassified		seq730	Denominator	Ruminococcaceae_UCG-005
seq853	Numerator	Bacteroides		seq330	Denominator	Enterobacteriaceae_unclassified
seq1035	Numerator	Megamonas		seq1232	Denominator	Parabacteroides
seq898	Numerator	Bacteroides		seq1224	Denominator	Paraprevotella
seq161	Numerator	Prevotella_9		seq902	Denominator	Veillonella
seq1583	Numerator	Bacteroides		seq1138	Denominator	Ruminococcaceae_UCG-005
seq758	Numerator	Bacteroides		seq1210	Denominator	Sutterella
seq818	Numerator	Ruminococcaceae_unclassified		seq144	Denominator	Lachnoclostridium
seq628	Numerator	Lachnospiraceae_unclassified		seq1089	Denominator	Lachnospiraceae_unclassified
seq505	Numerator	Lachnospiraceae_unclassified		seq738	Denominator	Ruminococcaceae_UCG-005
seq220	Numerator	Rhodospirillales_unclassified		seq1435	Denominator	Butyricicoccus

## Sheet: Table S4B
Supplementary Table S4B.Enrichment analysis by multinomial regression embedded in the songbird (Set3 and Set4)
Set3				Set4
Feature ID	Log_Ratio_Classification	Taxa		Feature ID	Log_Ratio_Classification	Taxa
seq1743	Numerator	Prevotellaceae_unclassified		seq909	Denominator	Ruminococcaceae_unclassified
seq1949	Numerator	Alistipes		seq619	Denominator	Dialister
seq2024	Numerator	Ruminococcaceae_UCG-009		seq223	Denominator	Ruminococcaceae_UCG-010
seq2828	Numerator	Ruminococcaceae_UCG-010		seq1030	Denominator	Dialister
seq3733	Numerator	Ruminococcaceae_unclassified		seq702	Denominator	Rikenellaceae_RC9_gut_group
seq3731	Numerator	Lachnospiraceae_unclassified		seq919	Denominator	Faecalibacterium
seq3732	Numerator	Mollicutes_RF39_unclassified		seq1382	Denominator	Bacteroides
seq399	Numerator	Alistipes		seq1143	Denominator	Ruminococcaceae_unclassified
seq2014	Numerator	Butyricimonas		seq1374	Denominator	Holdemanella
seq262	Numerator	Christensenellaceae_R-7_group		seq477	Denominator	Alloprevotella
seq1210	Numerator	Sutterella		seq1402	Denominator	Bacteroidales_unclassified
seq217	Numerator	Lachnospiraceae_UCG-004		seq834	Denominator	Alloprevotella
seq3183	Numerator	Ruminococcaceae_UCG-010		seq642	Denominator	Prevotella_2
seq3182	Numerator	Clostridium_sensu_stricto_1		seq1348	Denominator	Prevotella_9
seq2988	Numerator	Clostridiales_unclassified		seq1584	Denominator	Lachnospiraceae_unclassified
seq4198	Numerator	Lachnospiraceae_unclassified		seq1047	Denominator	Dialister
seq4199	Numerator	Ruminococcaceae_unclassified		seq773	Denominator	Alloprevotella
seq4197	Numerator	Ruminococcaceae_unclassified		seq408	Denominator	Prevotella_9
seq4196	Numerator	Lachnospiraceae_unclassified		seq287	Denominator	Prevotella_7
seq2706	Numerator	Lachnospiraceae_unclassified		seq668	Denominator	Prevotella_9
seq3955	Numerator	Veillonellaceae_unclassified		seq1087	Denominator	Ruminococcaceae_unclassified
seq3538	Numerator	Ruminococcaceae_unclassified		seq1518	Denominator	Parabacteroides
seq3540	Numerator	Clostridiales_vadinBB60_group_unclassified		seq1036	Denominator	Faecalibacterium
seq3541	Numerator	Parasutterella		seq326	Denominator	Prevotella_9
seq3539	Numerator	Mollicutes_RF39_unclassified		seq940	Denominator	Barnesiella
seq1122	Numerator	Ruminococcaceae_UCG-013		seq1391	Denominator	Prevotellaceae_unclassified
seq3457	Numerator	Ruminococcus_2		seq1440	Denominator	Parabacteroides
seq1908	Numerator	Faecalibacterium		seq1414	Denominator	Holdemanella
seq743	Numerator	Lachnospiraceae_unclassified		seq1084	Denominator	Clostridiales_vadinBB60_group_unclassified
seq378	Numerator	Phascolarctobacterium		seq680	Denominator	Prevotella_9
seq2965	Numerator	Ruminococcaceae_UCG-013		seq382	Denominator	Prevotella_9
seq1350	Numerator	Ruminococcaceae_UCG-013		seq1500	Denominator	Parabacteroides
seq1793	Numerator	Faecalibacterium		seq733	Denominator	Phascolarctobacterium
seq1410	Numerator	Bacteroides		seq583	Denominator	CAG-873
seq2084	Numerator	Ruminococcaceae_UCG-013		seq1462	Denominator	Prevotella_9
seq2162	Numerator	Parabacteroides		seq1769	Denominator	Clostridiales_unclassified
seq2133	Numerator	Mollicutes_RF39_unclassified		seq447	Denominator	Prevotella_9
seq1923	Numerator	Faecalibacterium		seq1663	Denominator	Lachnospiraceae_unclassified
seq3316	Numerator	Prevotella_9		seq504	Denominator	Prevotella_9
seq2408	Numerator	Ruminococcus_1		seq1722	Denominator	Faecalibacterium
seq1912	Numerator	Ruminococcaceae_UCG-010		seq634	Denominator	Prevotella_9
seq3399	Numerator	Mollicutes_RF39_unclassified		seq1829	Denominator	Opitutales_unclassified
seq2310	Numerator	Ruminococcaceae_UCG-013		seq1127	Denominator	Prevotella_9
seq1915	Numerator	Dialister		seq136	Denominator	Dialister
seq2197	Numerator	Enterococcus		seq213	Denominator	Bacteroidales_unclassified
seq912	Numerator	Ruminococcus_2		seq525	Denominator	Escherichia/Shigella
seq2294	Numerator	Faecalibacterium		seq1736	Denominator	Prevotella_9
seq3124	Numerator	Ruminococcaceae_UCG-014		seq565	Denominator	Prevotella_9
seq1973	Numerator	Ruminococcaceae_UCG-010		seq851	Denominator	Prevotellaceae_unclassified
seq3302	Numerator	Christensenellaceae_unclassified		seq1061	Denominator	Sutterella
seq2518	Numerator	Christensenellaceae_R-7_group		seq1967	Denominator	Ruminococcaceae_UCG-010
seq2738	Numerator	Desulfovibrionaceae_unclassified		seq2043	Denominator	Prevotella_9
seq2616	Numerator	Clostridiales_unclassified		seq1978	Denominator	Faecalibacterium
seq1095	Numerator	Faecalibacterium		seq1360	Denominator	Barnesiellaceae_unclassified
seq689	Numerator	Ruminococcus_1		seq661	Denominator	Prevotella_2
seq1653	Numerator	Coprococcus_2		seq1902	Denominator	Dialister
seq2898	Numerator	Mollicutes_RF39_unclassified		seq350	Denominator	Bacteroidales_unclassified
seq1111	Numerator	Ruminococcaceae_UCG-014		seq1747	Denominator	Ruminococcaceae_UCG-010
seq1195	Numerator	Ruminococcaceae_unclassified		seq1647	Denominator	Prevotella_9
seq3413	Numerator	Lachnospiraceae_unclassified		seq811	Denominator	Prevotella_2
seq3811	Numerator	Coprobacter		seq1876	Denominator	Prevotella_7
seq2317	Numerator	Lachnospiraceae_UCG-001		seq441	Denominator	Prevotella_9
seq2403	Numerator	Alistipes		seq323	Denominator	Escherichia/Shigella
seq3104	Numerator	Ruminococcaceae_UCG-005		seq723	Denominator	Prevotella_2
seq2071	Numerator	Ruminococcaceae_UCG-013		seq239	Denominator	Shuttleworthia
seq3481	Numerator	Akkermansia		seq317	Denominator	Rikenellaceae_RC9_gut_group
seq3480	Numerator	Mollicutes_RF39_unclassified		seq1102	Denominator	Phascolarctobacterium
seq3479	Numerator	Turicibacter		seq846	Denominator	Flavonifractor
seq1511	Numerator	Agathobacter		seq1026	Denominator	Senegalimassilia
seq125	Numerator	Prevotella_9		seq604	Denominator	Dialister
seq4192	Numerator	Erysipelotrichaceae_UCG-003		seq740	Denominator	UBA1819
seq4193	Numerator	Ruminococcaceae_unclassified		seq1676	Denominator	Haemophilus
seq4191	Numerator	Gemella		seq1987	Denominator	Prevotella_9
seq4194	Numerator	Clostridiaceae_1_unclassified		seq2229	Denominator	CAG-56
seq3655	Numerator	Clostridiales_unclassified		seq1264	Denominator	Lachnoclostridium
seq3656	Numerator	Phascolarctobacterium		seq1100	Denominator	Dialister
seq1752	Numerator	Lachnospiraceae_unclassified		seq1171	Denominator	Prevotella_9
seq3276	Numerator	Parabacteroides		seq756	Denominator	Prevotella_7
seq2501	Numerator	Mollicutes_RF39_unclassified		seq420	Denominator	Prevotella_9
seq1670	Numerator	Lachnospiraceae_unclassified		seq2122	Denominator	Faecalibacterium
seq3491	Numerator	Christensenellaceae_R-7_group		seq1039	Denominator	Ruminiclostridium_6
seq3490	Numerator	Prevotella_9		seq2208	Denominator	Acidaminococcus
seq2824	Numerator	Bacteroides		seq955	Denominator	Prevotellaceae_unclassified
seq1166	Numerator	Bacteroides		seq2334	Denominator	Faecalibacterium
seq902	Numerator	Veillonella		seq886	Denominator	Barnesiella
seq2046	Numerator	Ruminococcaceae_unclassified		seq2078	Denominator	Prevotella_7
seq2172	Numerator	Mollicutes_RF39_unclassified		seq1162	Denominator	Lachnospiraceae_unclassified
seq3949	Numerator	Bacteroidales_unclassified		seq2298	Denominator	Ruminococcaceae_UCG-014
seq482	Numerator	Enterobacter		seq2280	Denominator	Clostridiales_vadinBB60_group_unclassified
seq3641	Numerator	Veillonellaceae_unclassified		seq1333	Denominator	Lachnospiraceae_unclassified
seq1871	Numerator	Ruminococcus_1		seq2396	Denominator	Oxalobacter
seq4201	Numerator	Bacteroides		seq2267	Denominator	Bacteroidales_unclassified
seq4200	Numerator	Lachnospiraceae_unclassified		seq1863	Denominator	Veillonella
seq4203	Numerator	Lachnospiraceae_unclassified		seq650	Denominator	Prevotella_9
seq4202	Numerator	Ruminococcaceae_UCG-003		seq1320	Denominator	Parasutterella
seq3041	Numerator	Ruminococcaceae_unclassified		seq2252	Denominator	Coprobacter
seq2773	Numerator	Ruminococcaceae_UCG-009		seq1534	Denominator	Barnesiella
seq2782	Numerator	Clostridiales_vadinBB60_group_unclassified		seq1524	Denominator	Bacteroides
seq1939	Numerator	Lachnospiraceae_unclassified		seq2392	Denominator	Ruminococcaceae_UCG-014
seq3396	Numerator	Bacteroides		seq1452	Denominator	Ruminococcaceae_unclassified
seq1536	Numerator	Ruminococcaceae_UCG-010		seq254	Denominator	Dialister
seq284	Numerator	Prevotella_9		seq1090	Denominator	Faecalibacterium
seq943	Numerator	Bacteroides		seq436	Denominator	Prevotella_9
seq2617	Numerator	Ruminococcaceae_UCG-014		seq625	Denominator	Prevotella_9
seq2774	Numerator	Parabacteroides		seq913	Denominator	Rhodospirillales_unclassified
seq3795	Numerator	Dorea		seq448	Denominator	Selenomonas
seq2977	Numerator	Erysipelotrichaceae_unclassified		seq492	Denominator	Bacteroides
seq3327	Numerator	Barnesiella		seq2063	Denominator	Bacteroides
seq951	Numerator	Lachnospiraceae_unclassified		seq2230	Denominator	Erysipelotrichaceae_UCG-004
seq3164	Numerator	Parabacteroides		seq739	Denominator	Bacteroides
seq3437	Numerator	Tyzzerella_3		seq1411	Denominator	Oribacterium
seq1776	Numerator	Clostridiales_vadinBB60_group_unclassified		seq435	Denominator	Prevotella_9
seq2783	Numerator	Ruminococcaceae_unclassified		seq1034	Denominator	Parabacteroides
seq2573	Numerator	Intestinimonas		seq445	Denominator	Prevotella_9
seq1849	Numerator	Streptococcus		seq257	Denominator	Lactobacillus
seq896	Numerator	Agathobacter		seq2266	Denominator	Bacteroidales_unclassified
seq1178	Numerator	Ruminococcaceae_unclassified		seq1791	Denominator	Bacteroidales_unclassified
seq2704	Numerator	Family_XIII_unclassified		seq1888	Denominator	Hungatella
seq501	Numerator	Prevotella_9		seq1633	Denominator	Lachnospira
seq35	Numerator	Prevotella_9		seq699	Denominator	Prevotella_9
seq590	Numerator	Ruminococcaceae_UCG-014		seq1359	Denominator	Sutterella
seq3328	Numerator	Ruminococcaceae_UCG-005		seq2534	Denominator	Ruminococcus_1
seq2998	Numerator	Clostridiales_vadinBB60_group_unclassified		seq2332	Denominator	Bacteroidales_unclassified
seq2967	Numerator	Mollicutes_RF39_unclassified		seq1135	Denominator	Prevotella_9
seq2910	Numerator	Parabacteroides		seq2009	Denominator	Lachnospiraceae_unclassified
seq1118	Numerator	Ruminococcaceae_UCG-014		seq1885	Denominator	Lachnospiraceae_unclassified
seq3956	Numerator	Ruminococcaceae_UCG-002		seq1718	Denominator	Dialister
seq2734	Numerator	Family_XIII_AD3011_group		seq2499	Denominator	Mollicutes_RF39_unclassified
seq3135	Numerator	Ruminiclostridium_9		seq553	Denominator	Christensenellaceae_R-7_group
seq2146	Numerator	Ruminococcaceae_UCG-005		seq1337	Denominator	Prevotella_2
seq2474	Numerator	Parvimonas		seq2050	Denominator	Catenibacterium
seq1507	Numerator	Lachnospiraceae_unclassified		seq1316	Denominator	Selenomonas
seq3345	Numerator	Bacteroides		seq612	Denominator	Bacteroides
seq2183	Numerator	Christensenellaceae_R-7_group		seq2582	Denominator	Ruminococcaceae_unclassified
seq1406	Numerator	Faecalibacterium		seq1001	Denominator	Prevotella_9
seq2884	Numerator	Erysipelotrichaceae_unclassified		seq2054	Denominator	Lachnoclostridium
seq934	Numerator	Blautia		seq2001	Denominator	Prevotella_9
seq476	Numerator	Lachnospiraceae_unclassified		seq2117	Denominator	Ruminococcus_1
seq2604	Numerator	Ruminococcaceae_unclassified		seq1310	Denominator	Bacteroides
seq2153	Numerator	Lachnospiraceae_unclassified		seq2319	Denominator	Clostridiales_vadinBB60_group_unclassified
seq1147	Numerator	Bacteroides		seq1981	Denominator	Family_XIII_UCG-001
seq2639	Numerator	Clostridiales_vadinBB60_group_unclassified		seq2264	Denominator	Rikenellaceae_RC9_gut_group
seq1910	Numerator	Parabacteroides		seq538	Denominator	Streptococcus
seq3397	Numerator	Muribaculaceae_unclassified		seq1621	Denominator	Prevotella_7
seq467	Numerator	Izimaplasmatales_unclassified		seq2378	Denominator	Alloprevotella
seq3361	Numerator	Bacteroides		seq2241	Denominator	Alloprevotella
seq911	Numerator	Lachnospiraceae_unclassified		seq2192	Denominator	Sutterella
seq726	Numerator	Prevotella_9		seq2673	Denominator	Olsenella
seq3816	Numerator	Mollicutes_RF39_unclassified		seq832	Denominator	Coriobacteriaceae_UCG-003
seq3817	Numerator	Mollicutes_RF39_unclassified		seq2125	Denominator	Ruminococcaceae_unclassified
seq1265	Numerator	Ruminococcaceae_unclassified		seq684	Denominator	Prevotella_9
seq2554	Numerator	Anaerotruncus		seq1489	Denominator	Prevotellaceae_unclassified
seq2627	Numerator	Oscillibacter		seq1046	Denominator	Lachnospiraceae_unclassified
seq1259	Numerator	Lachnospiraceae_UCG-004		seq2007	Denominator	Ruminococcaceae_UCG-014
seq70	Numerator	Ruminococcaceae_unclassified		seq423	Denominator	Prevotella_9
seq833	Numerator	Barnesiella		seq646	Denominator	Prevotellaceae_NK3B31_group
seq662	Numerator	Streptococcus		seq810	Denominator	Prevotellaceae_unclassified
seq1426	Numerator	Bacteroides		seq2092	Denominator	Faecalibacterium
seq745	Numerator	Ruminococcus_1		seq2634	Denominator	Dialister
seq2826	Numerator	Holdemanella		seq1658	Denominator	Agathobacter
seq3266	Numerator	Bacteroides		seq1520	Denominator	Prevotella_2
seq1609	Numerator	Faecalibacterium		seq2130	Denominator	Bacteroides
seq3305	Numerator	Ruminococcus_2		seq1498	Denominator	Family_XIII_UCG-001
seq985	Numerator	Bacteroides		seq1780	Denominator	Prevotellaceae_unclassified
seq3548	Numerator	Ruminococcaceae_unclassified		seq1509	Denominator	Acidaminococcus
seq1223	Numerator	Bacteroides		seq2236	Denominator	Lachnospira
seq3549	Numerator	Ruminiclostridium_9		seq2394	Denominator	Clostridiales_unclassified
seq3594	Numerator	Alistipes		seq1230	Denominator	Prevotella_2
seq1654	Numerator	Ruminococcus_2		seq1423	Denominator	Prevotella_2
seq512	Numerator	Enterococcus		seq2091	Denominator	Bacteroidales_unclassified
seq993	Numerator	Bacteroides		seq1572	Denominator	Prevotella_9
seq1655	Numerator	Enterobacteriaceae_unclassified		seq2288	Denominator	Faecalibacterium
seq3072	Numerator	Clostridiales_unclassified		seq478	Denominator	Bacteroides
seq3362	Numerator	Clostridiales_vadinBB60_group_unclassified		seq777	Denominator	Bacteroidia_unclassified
seq1540	Numerator	Prevotella_9		seq368	Denominator	Olsenella
seq2487	Numerator	Lachnospiraceae_UCG-010		seq2175	Denominator	Terrisporobacter
seq730	Numerator	Ruminococcaceae_UCG-005		seq2475	Denominator	Veillonella
seq3813	Numerator	Bacteroides		seq2749	Denominator	Mollicutes_RF39_unclassified
seq882	Numerator	Rikenellaceae_RC9_gut_group		seq543	Denominator	CAG-873
seq3333	Numerator	Family_XIII_unclassified		seq1175	Denominator	Muribaculaceae_unclassified
seq3814	Numerator	Lachnospiraceae_unclassified		seq1368	Denominator	Dialister
seq1610	Numerator	Faecalibacterium		seq1615	Denominator	Prevotella_2
seq1669	Numerator	Ruminococcaceae_unclassified		seq721	Denominator	Coprobacillus
seq1695	Numerator	Bacteroides		seq1836	Denominator	Prevotella_2
seq97	Numerator	Lachnoclostridium		seq831	Denominator	Bacteroidales_unclassified
seq1637	Numerator	Subdoligranulum		seq1415	Denominator	Agathobacter
seq338	Numerator	Prevotella_9		seq1699	Denominator	Prevotella_9
seq2954	Numerator	Lachnospiraceae_unclassified		seq1247	Denominator	Prevotella_9
seq1940	Numerator	Prevotella_9		seq2124	Denominator	Parasutterella
seq2655	Numerator	Lachnospira		seq1945	Denominator	Lactobacillus
seq1801	Numerator	Clostridiales_unclassified		seq799	Denominator	Parabacteroides
seq400	Numerator	Agathobacter		seq2191	Denominator	Lachnospiraceae_UCG-003
seq3496	Numerator	Ruminococcaceae_unclassified		seq428	Denominator	Eisenbergiella
seq3497	Numerator	Ruminococcaceae_NK4A214_group		seq2218	Denominator	Faecalibacterium
seq3494	Numerator	Ruminococcaceae_unclassified		seq2265	Denominator	Parasutterella
seq3495	Numerator	Firmicutes_unclassified		seq2767	Denominator	Ruminococcaceae_unclassified
seq2756	Numerator	Clostridiales_unclassified		seq1228	Denominator	Rhodospirillales_unclassified
seq3195	Numerator	Romboutsia		seq384	Denominator	Dialister
seq2571	Numerator	Ruminococcaceae_UCG-009		seq2713	Denominator	Ruminococcaceae_UCG-014
seq3197	Numerator	Ruminococcaceae_UCG-005		seq2446	Denominator	Puniceicoccaceae_unclassified
seq3196	Numerator	Ruminiclostridium		seq1097	Denominator	Parabacteroides
seq3298	Numerator	Ruminococcaceae_UCG-002		seq1478	Denominator	Dialister
seq1666	Numerator	Lachnospiraceae_unclassified		seq1017	Denominator	Rikenellaceae_RC9_gut_group
seq2023	Numerator	Clostridiales_unclassified		seq2729	Denominator	Lachnospiraceae_unclassified
seq2793	Numerator	Barnesiella		seq843	Denominator	Ruminococcaceae_UCG-002
seq2426	Numerator	Mollicutes_RF39_unclassified		seq1639	Denominator	Erysipelotrichaceae_UCG-004
seq2531	Numerator	Alloprevotella		seq289	Denominator	Alloprevotella
seq3960	Numerator	Novosphingobium		seq1852	Denominator	Prevotella_7
seq3962	Numerator	Prevotellaceae_unclassified		seq2276	Denominator	Barnesiella
seq3963	Numerator	Ruminococcaceae_unclassified		seq611	Denominator	Sarcina
seq3961	Numerator	Clostridiales_unclassified		seq509	Denominator	Prevotella_9
seq3238	Numerator	Sutterella		seq1886	Denominator	Prevotella_2
seq1280	Numerator	Alloprevotella		seq1419	Denominator	Lactobacillus
seq2109	Numerator	Odoribacter		seq2320	Denominator	Butyricimonas
seq1746	Numerator	Bacteroides		seq1010	Denominator	Sutterella
seq1625	Numerator	Ruminococcaceae_unclassified		seq2762	Denominator	Bacteroides
seq1618	Numerator	Lachnospiraceae_unclassified		seq2343	Denominator	Ruminococcaceae_unclassified
seq1708	Numerator	Faecalibacterium		seq1705	Denominator	Coprococcus_2
seq300	Numerator	Rikenellaceae_RC9_gut_group		seq1593	Denominator	Prevotella_2
seq3270	Numerator	Ruminococcaceae_UCG-005		seq2776	Denominator	Ruminiclostridium_1
seq63	Numerator	Roseburia		seq2150	Denominator	Ruminococcaceae_unclassified
seq2062	Numerator	Butyricimonas		seq2431	Denominator	Mollicutes_RF39_unclassified
seq2743	Numerator	Ruminiclostridium_9		seq2119	Denominator	Lachnospiraceae_unclassified
seq2683	Numerator	Alistipes		seq397	Denominator	Hungatella
seq1837	Numerator	Mollicutes_RF39_unclassified		seq358	Denominator	Ruminococcus_1
seq229	Numerator	Lachnospiraceae_unclassified		seq1533	Denominator	Dorea
seq3062	Numerator	Prevotella_9		seq484	Denominator	Lactobacillus
seq3449	Numerator	Pygmaiobacter		seq957	Denominator	Prevotella_9
seq3448	Numerator	Ruminococcaceae_UCG-005		seq2800	Denominator	Ruminococcaceae_UCG-014
seq3447	Numerator	Mollicutes_RF39_unclassified		seq614	Denominator	Ruminococcaceae_unclassified
seq1550	Numerator	Lachnospiraceae_unclassified		seq2498	Denominator	Allisonella
seq3486	Numerator	Ruminococcaceae_UCG-014		seq937	Denominator	Prevotella_7
seq2916	Numerator	Coprobacillus		seq511	Denominator	Bacteroidales_unclassified
seq1703	Numerator	Prevotella_9		seq1519	Denominator	Prevotella_2
seq581	Numerator	Prevotella_9		seq716	Denominator	Bacteroides
seq3136	Numerator	Oscillibacter		seq1698	Denominator	Prevotella_2
seq1964	Numerator	Bacteroides		seq2432	Denominator	Bacteroides
seq2246	Numerator	Ruminococcaceae_unclassified		seq868	Denominator	Bacteroides
seq132	Numerator	Lachnospiraceae_unclassified		seq2503	Denominator	Lachnospiraceae_unclassified
seq1363	Numerator	Dialister		seq953	Denominator	Prevotella_9
seq3137	Numerator	Ruminococcaceae_UCG-014		seq1394	Denominator	Ruminococcaceae_unclassified
seq1680	Numerator	Catenibacterium		seq232	Denominator	Prevotella_9
seq1302	Numerator	Holdemanella		seq1901	Denominator	Dialister
seq1352	Numerator	Lachnospiraceae_unclassified		seq1741	Denominator	Dialister
seq847	Numerator	Lachnospiraceae_NK4A136_group		seq2458	Denominator	UC5-1-2E3
seq224	Numerator	Lachnospiraceae_unclassified		seq1952	Denominator	Prevotellaceae_unclassified
seq3726	Numerator	Ruminococcaceae_unclassified		seq2940	Denominator	Ruminococcaceae_unclassified
seq3008	Numerator	Streptococcus		seq2488	Denominator	Christensenellaceae_unclassified
seq3262	Numerator	Mollicutes_RF39_unclassified		seq820	Denominator	Eisenbergiella
seq107	Numerator	Lactobacillus		seq1484	Denominator	Bacteroides
seq3179	Numerator	Firmicutes_unclassified		seq325	Denominator	Tyzzerella_4
seq1631	Numerator	Lachnoclostridium		seq2006	Denominator	Ruminococcaceae_UCG-010
seq645	Numerator	Roseburia		seq760	Denominator	Prevotellaceae_UCG-001
seq784	Numerator	Clostridium_sensu_stricto_1		seq1778	Denominator	Ruminococcaceae_UCG-010
seq2861	Numerator	Faecalitalea		seq2885	Denominator	Ruminococcaceae_UCG-002
seq3718	Numerator	Parabacteroides		seq349	Denominator	Lachnospira
seq3719	Numerator	Clostridiales_unclassified		seq1378	Denominator	Ruminococcus_1
seq2430	Numerator	Muribaculaceae_unclassified		seq1085	Denominator	Lactococcus
seq3404	Numerator	Ruminococcaceae_UCG-010		seq1613	Denominator	Prevotella_9
seq1781	Numerator	Alistipes		seq419	Denominator	Prevotellaceae_NK3B31_group
seq3948	Numerator	Lactobacillus		seq1643	Denominator	Holdemanella
seq3947	Numerator	Lachnospiraceae_unclassified		seq214	Denominator	Streptococcus
seq1204	Numerator	Barnesiellaceae_unclassified		seq2546	Denominator	Lachnoclostridium
seq1371	Numerator	Mollicutes_RF39_unclassified		seq1386	Denominator	Rikenellaceae_RC9_gut_group
seq2420	Numerator	Bacteroides		seq2437	Denominator	Prevotella_7
seq2645	Numerator	Parabacteroides		seq2181	Denominator	Muribaculaceae_unclassified
seq2643	Numerator	Phascolarctobacterium		seq1716	Denominator	Puniceicoccaceae_unclassified
seq169	Numerator	Alloprevotella		seq528	Denominator	Prevotella_9
seq1180	Numerator	Subdoligranulum		seq1938	Denominator	Streptococcus
seq1112	Numerator	Bacteroides		seq1823	Denominator	Sutterella
seq2791	Numerator	Ruminococcaceae_UCG-010		seq1916	Denominator	Lactobacillus
seq365	Numerator	Bacteroides		seq2269	Denominator	Mitsuokella
seq3638	Numerator	Ruminococcaceae_unclassified		seq1474	Denominator	Mollicutes_RF39_unclassified
seq3637	Numerator	Clostridia_unclassified		seq2600	Denominator	Lachnospiraceae_unclassified
seq3964	Numerator	Lachnospiraceae_UCG-004		seq2138	Denominator	Alistipes
seq3170	Numerator	Christensenellaceae_unclassified		seq2259	Denominator	Allisonella
seq2360	Numerator	Clostridiales_vadinBB60_group_unclassified		seq403	Denominator	Muribaculaceae_unclassified
seq692	Numerator	Lachnospira		seq2151	Denominator	Mailhella
seq752	Numerator	Rikenellaceae_RC9_gut_group		seq2842	Denominator	Barnesiella
seq977	Numerator	Odoribacter		seq1174	Denominator	Barnesiella
seq3209	Numerator	Christensenellaceae_unclassified		seq2623	Denominator	Subdoligranulum
seq2442	Numerator	Mitsuokella		seq2199	Denominator	Dialister
seq2359	Numerator	CAG-56		seq2631	Denominator	Desulfovibrio
seq1506	Numerator	Erysipelatoclostridium		seq639	Denominator	Megasphaera
seq1648	Numerator	Mollicutes_RF39_unclassified		seq2612	Denominator	Ruminococcus_1
seq3231	Numerator	Oxalobacter		seq1072	Denominator	Escherichia/Shigella
seq3230	Numerator	Lachnospiraceae_NK4B4_group		seq1354	Denominator	Alistipes
seq1728	Numerator	Bacteroides		seq2399	Denominator	Pygmaiobacter
seq3370	Numerator	Ruminococcaceae_unclassified		seq566	Denominator	Faecalibacterium
seq3372	Numerator	Ruminococcaceae_unclassified		seq2657	Denominator	Prevotella_9
seq3373	Numerator	Ruminococcaceae_unclassified		seq2748	Denominator	Ruminococcaceae_unclassified
seq3371	Numerator	Ruminococcaceae_NK4A214_group		seq1013	Denominator	Veillonella
seq1448	Numerator	Butyricimonas		seq892	Denominator	Phascolarctobacterium
seq3141	Numerator	Ruminococcaceae_UCG-010		seq1461	Denominator	Parabacteroides
seq3140	Numerator	Bacteroidales_unclassified		seq2681	Denominator	Ruminococcaceae_unclassified
seq3119	Numerator	Bacteroides		seq687	Denominator	Muribaculaceae_unclassified
seq3229	Numerator	Clostridiales_vadinBB60_group_unclassified		seq1476	Denominator	Tannerellaceae_unclassified
seq712	Numerator	Roseburia		seq1678	Denominator	Ruminococcaceae_UCG-014
seq917	Numerator	Rhodospirillales_unclassified		seq2694	Denominator	Christensenellaceae_R-7_group
seq2740	Numerator	Ruminiclostridium_5		seq2695	Denominator	Ruminococcaceae_unclassified
seq2388	Numerator	Lachnospiraceae_unclassified		seq2345	Denominator	Bilophila
seq3058	Numerator	Christensenellaceae_unclassified		seq1206	Denominator	Prevotellaceae_unclassified
seq302	Numerator	Holdemanella		seq1272	Denominator	Parabacteroides
seq1179	Numerator	Defluviitaleaceae_UCG-011		seq888	Denominator	Weissella
seq346	Numerator	Lachnospiraceae_unclassified		seq2056	Denominator	Bacteroides
seq3057	Numerator	Ruminococcaceae_UCG-010		seq1207	Denominator	Bacteroides
seq2832	Numerator	Parabacteroides		seq212	Denominator	Bacteroides
seq1704	Numerator	Acinetobacter		seq947	Denominator	Lachnospiraceae_unclassified
seq2271	Numerator	Prevotella_9		seq703	Denominator	Dialister
seq1879	Numerator	Mollicutes_RF39_unclassified		seq3108	Denominator	Ruminococcaceae_UCG-002
seq2239	Numerator	Caproiciproducens		seq1723	Denominator	Prevotella_7
seq714	Numerator	Bacteroidales_unclassified		seq696	Denominator	Ruminococcaceae_UCG-010
seq2768	Numerator	Lachnospiraceae_FCS020_group		seq1792	Denominator	Sutterella
seq2090	Numerator	Prevotella_9		seq1515	Denominator	Alloprevotella
seq3026	Numerator	Butyricicoccus		seq2193	Denominator	Barnesiella
seq3000	Numerator	Phascolarctobacterium		seq2816	Denominator	Lachnospiraceae_NK3A20_group
seq1602	Numerator	Lachnospiraceae_unclassified		seq1321	Denominator	Dialister
seq3647	Numerator	Prevotella		seq1671	Denominator	Prevotellaceae_UCG-001
seq2732	Numerator	Lachnospiraceae_UCG-001		seq3019	Denominator	Lachnospiraceae_unclassified
seq1260	Numerator	Ruminococcaceae_UCG-014		seq2682	Denominator	Ruminococcaceae_unclassified
seq890	Numerator	Bacteroides		seq1303	Denominator	Ruminococcaceae_UCG-010
seq410	Numerator	Ruminococcaceae_UCG-005		seq2799	Denominator	Enterobacter
seq3334	Numerator	Barnesiella		seq1463	Denominator	Bacteroides
seq3336	Numerator	Ruminococcaceae_unclassified		seq1934	Denominator	Lachnospiraceae_unclassified
seq3335	Numerator	Lachnospiraceae_unclassified		seq2200	Denominator	Tyzzerella_4
seq3337	Numerator	Christensenellaceae_R-7_group		seq3045	Denominator	Bifidobacteriaceae_unclassified
seq2785	Numerator	Dialister		seq285	Denominator	Dialister
seq932	Numerator	Ruminococcaceae_unclassified		seq2029	Denominator	Bacteroides
seq2667	Numerator	DTU089		seq2840	Denominator	Prevotella_9
seq3074	Numerator	Butyricimonas		seq1817	Denominator	Prevotella_1
seq176	Numerator	Ruminococcaceae_unclassified		seq2279	Denominator	Oscillibacter
seq1362	Numerator	Desulfovibrio		seq1375	Denominator	Bacteroides
seq3725	Numerator	Parabacteroides		seq1724	Denominator	Bacteroides
seq1783	Numerator	Butyricimonas		seq1336	Denominator	Parabacteroides
seq2327	Numerator	Alloprevotella		seq2867	Denominator	Butyricicoccus
seq3165	Numerator	Alistipes		seq2250	Denominator	Prevotella_9
seq1148	Numerator	Peptococcaceae_unclassified		seq376	Denominator	Ruminiclostridium_5
seq3004	Numerator	Ruminococcaceae_UCG-014		seq2242	Denominator	Lactobacillus
seq1833	Numerator	Ruminococcaceae_unclassified		seq2658	Denominator	Erysipelotrichaceae_UCG-003
seq1218	Numerator	Alistipes		seq2841	Denominator	Prevotella_9
seq2576	Numerator	Pseudomonas		seq2079	Denominator	Ruminococcaceae_unclassified
seq184	Numerator	Ruminococcaceae_UCG-014		seq2226	Denominator	Allisonella
seq1304	Numerator	Prevotella_2		seq2765	Denominator	Lachnospiraceae_unclassified
seq3300	Numerator	Ruminococcaceae_UCG-010		seq1092	Denominator	Clostridiales_vadinBB60_group_unclassified
seq3650	Numerator	Butyricimonas		seq1346	Denominator	Christensenellaceae_R-7_group
seq3149	Numerator	Ruminococcaceae_UCG-010		seq3080	Denominator	Dorea
seq2904	Numerator	Ruminococcaceae_unclassified		seq1805	Denominator	Clostridium_sensu_stricto_1
seq1031	Numerator	Prevotella_9		seq1370	Denominator	Ruminococcaceae_UCG-013
seq2700	Numerator	Phascolarctobacterium		seq1875	Denominator	Lactobacillus
seq3031	Numerator	Prevotella_9		seq2287	Denominator	Faecalibacterium
seq2120	Numerator	Escherichia/Shigella		seq1367	Denominator	Parabacteroides
seq1169	Numerator	Roseburia		seq1286	Denominator	Parabacteroides
seq194	Numerator	Succinivibrio		seq633	Denominator	Dialister
seq1936	Numerator	Lachnospiraceae_UCG-010		seq1804	Denominator	Bacteroides
seq2185	Numerator	Butyricimonas		seq1713	Denominator	Burkholderiaceae_unclassified
seq1854	Numerator	Mollicutes_RF39_unclassified		seq744	Denominator	Butyrivibrio
seq2684	Numerator	Phascolarctobacterium		seq20	Denominator	Dialister
seq119	Numerator	Alistipes		seq2159	Denominator	Bacteroides
seq2224	Numerator	Subdoligranulum		seq2282	Denominator	Haemophilus
seq1315	Numerator	Ruminococcaceae_UCG-010		seq2176	Denominator	Coprobacter
seq1238	Numerator	Prevotella_9		seq1858	Denominator	Bacteroides
seq3118	Numerator	Ruminiclostridium_9		seq2868	Denominator	Lachnospiraceae_unclassified
seq2417	Numerator	Prevotella_9		seq3053	Denominator	Clostridia_unclassified
seq1585	Numerator	Bacteroides		seq1941	Denominator	Rikenellaceae_RC9_gut_group
seq3820	Numerator	Ruminococcaceae_NK4A214_group		seq1232	Denominator	Parabacteroides
seq2989	Numerator	Faecalibacterium		seq2888	Denominator	Christensenellaceae_unclassified
seq2428	Numerator	Ruminococcaceae_UCG-010		seq416	Denominator	Megasphaera
seq3727	Numerator	Dialister		seq1505	Denominator	Ruminococcaceae_unclassified
seq2614	Numerator	Coriobacteriales_unclassified		seq2344	Denominator	Mailhella
seq2258	Numerator	Alloprevotella		seq1905	Denominator	Parabacteroides
seq1317	Numerator	Oxalobacter		seq1172	Denominator	Prevotella_2
seq3112	Numerator	Ruminococcus_2		seq1283	Denominator	Bacteroides
seq2530	Numerator	Lachnospiraceae_NK4A136_group		seq406	Denominator	Rikenellaceae_RC9_gut_group
seq3294	Numerator	Christensenellaceae_unclassified		seq2395	Denominator	Barnesiella
seq1214	Numerator	Bacteroides		seq2301	Denominator	Mailhella
seq1332	Numerator	Prevotella_7		seq2648	Denominator	Acidaminococcus
seq3237	Numerator	Clostridiales_vadinBB60_group_unclassified		seq479	Denominator	Puniceicoccaceae_unclassified
seq3236	Numerator	Lachnospiraceae_unclassified		seq1571	Denominator	Ruminococcaceae_unclassified
seq1954	Numerator	Bacteroides		seq2934	Denominator	Peptococcus
seq1575	Numerator	Pseudomonas		seq1626	Denominator	Ruminococcaceae_unclassified
seq3235	Numerator	Prevotella_6		seq2211	Denominator	Faecalibacterium
seq430	Numerator	Prevotella_9		seq3127	Denominator	Parabacteroides
seq785	Numerator	Prevotellaceae_unclassified		seq3128	Denominator	Clostridiales_unclassified
seq3066	Numerator	Bacteroides		seq2579	Denominator	Ruminococcaceae_UCG-010
seq2427	Numerator	Veillonellaceae_unclassified		seq2400	Denominator	Anaerofilum
seq279	Numerator	Prevotella_9		seq2939	Denominator	Ruminococcaceae_unclassified
seq3398	Numerator	Lachnospiraceae_unclassified		seq2010	Denominator	Senegalimassilia
seq1882	Numerator	Prevotella_9		seq2844	Denominator	Ruminococcaceae_UCG-014
seq2521	Numerator	Family_XIII_unclassified		seq973	Denominator	Lachnospira
seq3599	Numerator	Lachnospiraceae_unclassified		seq2959	Denominator	Christensenellaceae_unclassified
seq2466	Numerator	Ruminococcaceae_unclassified		seq2938	Denominator	Streptococcus
seq2960	Numerator	Alistipes		seq242	Denominator	Parabacteroides
seq1138	Numerator	Ruminococcaceae_UCG-005		seq2846	Denominator	Bacteroides
seq2555	Numerator	Parabacteroides		seq2209	Denominator	Lachnoclostridium
seq1562	Numerator	Lachnospiraceae_unclassified		seq1807	Denominator	Faecalibacterium
seq2340	Numerator	Burkholderiaceae_unclassified		seq542	Denominator	Lachnospiraceae_NK3A20_group
seq2453	Numerator	Parabacteroides		seq2115	Denominator	Muribaculaceae_unclassified
seq3812	Numerator	Acidaminococcaceae_unclassified		seq2583	Denominator	Veillonella
seq1324	Numerator	Bacteroides		seq2231	Denominator	Ruminococcaceae_UCG-014
seq3205	Numerator	Ruminococcaceae_UCG-013		seq2227	Denominator	Subdoligranulum
seq3207	Numerator	Ruminococcaceae_unclassified		seq2253	Denominator	Bacteroides
seq3206	Numerator	Ruminococcaceae_UCG-007		seq2893	Denominator	Oribacterium
seq1947	Numerator	Ruminococcaceae_UCG-014		seq607	Denominator	Sutterella
seq296	Numerator	Blautia		seq1449	Denominator	Alloprevotella
seq2330	Numerator	Dialister		seq2137	Denominator	Ruminococcaceae_UCG-010
seq727	Numerator	Parabacteroides		seq669	Denominator	Lachnospiraceae_unclassified
seq906	Numerator	Mollicutes_RF39_unclassified		seq695	Denominator	Lachnospiraceae_unclassified
seq2341	Numerator	dgA-11_gut_group		seq2999	Denominator	Alloprevotella
seq31	Numerator	Bacteroides		seq2913	Denominator	Ruminococcaceae_UCG-014
seq142	Numerator	Bacteroides		seq989	Denominator	Victivallaceae_unclassified
seq1560	Numerator	Christensenellaceae_R-7_group		seq1894	Denominator	Lachnospiraceae_FCS020_group
seq2140	Numerator	Ruminococcaceae_UCG-005		seq493	Denominator	Ruminococcaceae_UCG-014
seq569	Numerator	Ruminococcaceae_unclassified		seq3226	Denominator	Parabacteroides
seq2318	Numerator	Ruminococcaceae_UCG-010		seq2281	Denominator	Ruminococcaceae_unclassified
seq2930	Numerator	Parabacteroides		seq2635	Denominator	Prevotella
seq3174	Numerator	Ruminococcaceae_UCG-009		seq2584	Denominator	Streptococcus
seq2609	Numerator	Mollicutes_RF39_unclassified		seq1221	Denominator	Enterobacteriaceae_unclassified
seq3597	Numerator	Clostridiales_vadinBB60_group_unclassified		seq352	Denominator	Muribaculaceae_unclassified
seq268	Numerator	Ruminococcaceae_UCG-014		seq3186	Denominator	Ruminococcaceae_UCG-010
seq621	Numerator	Lactobacillus		seq2355	Denominator	Butyricimonas
seq2166	Numerator	Faecalibacterium		seq2779	Denominator	Lachnospiraceae_unclassified
seq2038	Numerator	Dialister		seq3020	Denominator	Ruminococcaceae_unclassified
seq3821	Numerator	Ruminococcaceae_unclassified		seq708	Denominator	Holdemanella
seq2357	Numerator	Ruminiclostridium_9		seq1376	Denominator	Bacteroides
seq1191	Numerator	Prevotella_9		seq2962	Denominator	Ruminococcaceae_unclassified
seq3363	Numerator	Bacteroidales_unclassified		seq3021	Denominator	Intestinimonas
seq930	Numerator	Clostridiales_unclassified		seq3049	Denominator	Ruminococcaceae_unclassified
seq3027	Numerator	Prevotella_9		seq1277	Denominator	Rikenellaceae_RC9_gut_group
seq1055	Numerator	Ruminococcus_1		seq1190	Denominator	Lachnospiraceae_unclassified
seq2450	Numerator	Blautia		seq2052	Denominator	Cellulosilyticum
seq2847	Numerator	Ruminococcaceae_UCG-014		seq2300	Denominator	Bacteroides
seq1917	Numerator	Lachnospiraceae_unclassified		seq516	Denominator	Anaerostipes
seq3146	Numerator	Lachnospiraceae_UCG-004		seq2483	Denominator	Erysipelatoclostridium
seq3145	Numerator	Ruminococcaceae_unclassified		seq3042	Denominator	Ruminococcaceae_UCG-013
seq2205	Numerator	Ruminococcaceae_UCG-002		seq1331	Denominator	Prevotellaceae_unclassified
seq895	Numerator	Anaerostipes		seq2586	Denominator	Mollicutes_RF39_unclassified
seq2082	Numerator	Bacteroides		seq1467	Denominator	Ruminococcaceae_UCG-005
seq2807	Numerator	Anaerostipes		seq2872	Denominator	Lachnospiraceae_UCG-004
seq1015	Numerator	Ruminococcaceae_UCG-014		seq2163	Denominator	Enterobacteriaceae_unclassified
seq1749	Numerator	Mollicutes_RF39_unclassified		seq2601	Denominator	Veillonella
seq2206	Numerator	Ruminococcaceae_unclassified		seq3251	Denominator	Bacteroides
seq1566	Numerator	Megamonas		seq2364	Denominator	Ruminococcaceae_unclassified
seq2245	Numerator	Ruminococcaceae_UCG-010		seq3050	Denominator	Ruminococcaceae_unclassified
seq3168	Numerator	Ruminococcaceae_unclassified		seq463	Denominator	Ruminococcaceae_UCG-002
seq2099	Numerator	Bacteroidales_unclassified		seq1720	Denominator	Ruminococcaceae_unclassified
seq1028	Numerator	Bacteroides		seq1296	Denominator	Ruminococcaceae_UCG-014
seq1771	Numerator	Ruminococcaceae_UCG-014		seq1313	Denominator	Prevotella_9
seq1623	Numerator	Mollicutes_RF39_unclassified		seq2448	Denominator	Ruminococcaceae_unclassified
seq233	Numerator	Erysipelotrichaceae_UCG-003		seq1819	Denominator	Bacteroides
seq1907	Numerator	Mollicutes_RF39_unclassified		seq1125	Denominator	Ruminococcus_2
seq3093	Numerator	Lachnospiraceae_unclassified		seq1975	Denominator	Ruminococcaceae_unclassified
seq3094	Numerator	Christensenellaceae_R-7_group		seq3078	Denominator	Izimaplasmatales_unclassified
seq1868	Numerator	Mollicutes_RF39_unclassified		seq1240	Denominator	Bacteroides
seq3651	Numerator	Lactobacillales_unclassified		seq2780	Denominator	Prevotellaceae_UCG-003
seq2736	Numerator	Prevotellaceae_unclassified		seq216	Denominator	Rikenellaceae_RC9_gut_group
seq2735	Numerator	Prevotella_9		seq1649	Denominator	Pyramidobacter
seq793	Numerator	Dorea		seq318	Denominator	Prevotella_9
seq2017	Numerator	Phascolarctobacterium		seq2219	Denominator	Erysipelotrichaceae_UCG-004
seq3065	Numerator	Slackia		seq2669	Denominator	Christensenellaceae_R-7_group
seq1479	Numerator	Prevotellaceae_NK3B31_group		seq711	Denominator	Alistipes
seq2302	Numerator	Holdemanella		seq2414	Denominator	Prevotellaceae_unclassified
seq1383	Numerator	Faecalibacterium		seq3023	Denominator	Christensenellaceae_R-7_group
seq3729	Numerator	Ruminococcaceae_unclassified		seq1083	Denominator	Ruminococcus_1
seq2963	Numerator	Ruminococcaceae_unclassified		seq1529	Denominator	Caproiciproducens
seq2111	Numerator	Lachnoclostridium		seq2506	Denominator	Clostridiales_vadinBB60_group_unclassified
seq660	Numerator	Clostridiales_vadinBB60_group_unclassified		seq1192	Denominator	Lachnospiraceae_unclassified
seq1314	Numerator	Desulfovibrio		seq2489	Denominator	Victivallaceae_unclassified
seq2788	Numerator	Butyricimonas		seq830	Denominator	Faecalibacterium
seq1591	Numerator	Muribaculaceae_unclassified		seq2459	Denominator	Agathobacter
seq1385	Numerator	Agathobacter		seq2041	Denominator	Holdemanella
seq443	Numerator	Elusimicrobium		seq2421	Denominator	Lachnospiraceae_NK4B4_group
seq1535	Numerator	Sutterella		seq3054	Denominator	Muribaculaceae_unclassified
seq2753	Numerator	Barnesiella		seq728	Denominator	Prevotella_9
seq2312	Numerator	Ruminiclostridium_1		seq219	Denominator	Ruminococcus_1
seq984	Numerator	Ruminococcaceae_UCG-005		seq417	Denominator	Paraprevotella
seq2449	Numerator	Ruminococcaceae_UCG-004		seq2339	Denominator	Puniceicoccaceae_unclassified
seq3084	Numerator	Ruminococcaceae_unclassified		seq816	Denominator	Bacteroides
seq2053	Numerator	Synergistes		seq133	Denominator	Alloprevotella
seq3154	Numerator	Clostridiales_unclassified		seq390	Denominator	Bacteroides
seq3009	Numerator	Christensenellaceae_R-7_group		seq1895	Denominator	Parabacteroides
seq1971	Numerator	Ruminococcaceae_unclassified		seq126	Denominator	Ruminococcaceae_UCG-002
seq2112	Numerator	Erysipelotrichaceae_unclassified		seq3158	Denominator	Clostridia_unclassified
seq2758	Numerator	Bacteroides		seq965	Denominator	Ruminococcaceae_unclassified
seq2718	Numerator	Clostridiales_unclassified		seq503	Denominator	Bacteroides
seq3059	Numerator	Peptococcaceae_unclassified		seq3314	Denominator	Family_XIII_AD3011_group
seq2726	Numerator	Clostridiales_vadinBB60_group_unclassified		seq1156	Denominator	Ruminococcaceae_unclassified
seq848	Numerator	Prevotella_9		seq2763	Denominator	Bacillus
seq1093	Numerator	Ruminococcaceae_unclassified		seq2500	Denominator	Prevotella_1
seq2759	Numerator	Bacteroides		seq1624	Denominator	Paraprevotella
seq709	Numerator	Dialister		seq344	Denominator	Ruminococcaceae_UCG-005
seq1066	Numerator	Prevotella_9		seq836	Denominator	Lachnoclostridium
seq2968	Numerator	Clostridiales_unclassified		seq2983	Denominator	Butyricimonas
seq2969	Numerator	Mollicutes_RF39_unclassified		seq1944	Denominator	Lachnospiraceae_unclassified
seq640	Numerator	Tyzzerella		seq2295	Denominator	Turicibacter
seq780	Numerator	Bifidobacterium		seq193	Denominator	Coprococcus_2
seq3010	Numerator	Defluviitaleaceae_UCG-011		seq653	Denominator	Bacteroides
seq2015	Numerator	Christensenellaceae_R-7_group		seq2525	Denominator	Prevotella_9
seq2602	Numerator	Prevotella_2		seq1808	Denominator	Bacteroides
seq2874	Numerator	Prevotella_9		seq3286	Denominator	Alloprevotella
seq2110	Numerator	Ruminiclostridium_9		seq3188	Denominator	Dialister
seq1071	Numerator	Bacteroidales_unclassified		seq3190	Denominator	Ruminococcaceae_unclassified
seq2689	Numerator	Parabacteroides		seq3189	Denominator	Lachnospiraceae_unclassified
seq2075	Numerator	Ruminococcaceae_UCG-002		seq2561	Denominator	Lachnospiraceae_unclassified
seq3489	Numerator	Dialister		seq608	Denominator	Ruminiclostridium_6
seq2463	Numerator	Clostridiales_unclassified		seq1959	Denominator	Prevotella_2
seq1929	Numerator	Lachnospiraceae_unclassified		seq946	Denominator	Hungatella
seq3263	Numerator	Prevotella_9		seq1735	Denominator	Ruminococcaceae_UCG-010
seq1019	Numerator	Ruminococcaceae_UCG-014		seq2941	Denominator	Prevotella_9
seq2923	Numerator	Proteobacteria_unclassified_unclassified		seq1405	Denominator	Prevotella_9
seq942	Numerator	Prevotella_9		seq1933	Denominator	Sutterella
seq3309	Numerator	Desulfovibrionaceae_unclassified		seq527	Denominator	Slackia
seq2829	Numerator	Prevotella_9		seq555	Denominator	Subdoligranulum
seq3543	Numerator	Subdoligranulum		seq2871	Denominator	Enterobacteriaceae_unclassified
seq2901	Numerator	Ruminiclostridium		seq3220	Denominator	Ruminococcaceae_UCG-014
seq753	Numerator	Prevotella_2		seq372	Denominator	Ruminococcaceae_UCG-014
seq2072	Numerator	Dialister		seq1710	Denominator	Sutterella
seq1312	Numerator	Acinetobacter		seq370	Denominator	Parabacteroides
seq856	Numerator	Ruminococcaceae_UCG-014		seq1309	Denominator	Parabacteroides
seq2924	Numerator	Ruminococcus_2		seq2984	Denominator	Porphyromonas
seq3232	Numerator	Parabacteroides		seq474	Denominator	Prevotella_9
seq1022	Numerator	Clostridiales_unclassified		seq963	Denominator	Parabacteroides
seq1790	Numerator	Bacteroides		seq2869	Denominator	Bacteroides
seq2917	Numerator	Clostridiales_unclassified		seq394	Denominator	Catenisphaera
seq2066	Numerator	Ruminococcaceae_unclassified		seq2447	Denominator	Lactobacillus
seq1450	Numerator	Parabacteroides		seq1128	Denominator	Ruminococcaceae_unclassified
seq2929	Numerator	Clostridiales_vadinBB60_group_unclassified		seq638	Denominator	Roseburia
seq1979	Numerator	Ruminococcaceae_unclassified		seq1256	Denominator	Lachnospiraceae_unclassified
seq1851	Numerator	Enterobacter		seq1495	Denominator	Bacteroides
seq3652	Numerator	Lachnospiraceae_unclassified		seq1709	Denominator	Haemophilus
seq2203	Numerator	Alistipes		seq1842	Denominator	Coprococcus_2
seq2467	Numerator	Clostridiales_vadinBB60_group_unclassified		seq498	Denominator	Lachnospiraceae_unclassified
seq2854	Numerator	Ruminococcaceae_unclassified		seq1785	Denominator	Alloprevotella
seq2580	Numerator	Coprobacter		seq444	Denominator	Prevotella_2
seq2855	Numerator	Ruminococcaceae_UCG-013		seq3003	Denominator	Butyricicoccus
seq3358	Numerator	Ruminococcaceae_unclassified		seq926	Denominator	Ruminococcaceae_unclassified
seq1881	Numerator	Ruminococcaceae_NK4A214_group		seq3395	Denominator	Bacteroides
seq1664	Numerator	Bacteroides		seq1812	Denominator	Ruminococcus_2
seq2827	Numerator	Ruminococcaceae_unclassified		seq1353	Denominator	Senegalimassilia
seq990	Numerator	Enterobacteriaceae_unclassified		seq1961	Denominator	Faecalibacterium
seq2615	Numerator	Clostridiales_vadinBB60_group_unclassified		seq1531	Denominator	Ruminiclostridium_6
seq2261	Numerator	Family_XIII_AD3011_group		seq1839	Denominator	Butyricimonas
seq2727	Numerator	Prevotella_9		seq845	Denominator	Bacteroides
seq3444	Numerator	Bacteroides		seq2311	Denominator	Faecalibacterium
seq2590	Numerator	Clostridiales_vadinBB60_group_unclassified		seq3163	Denominator	Prevotella_7
seq1761	Numerator	Ruminococcaceae_unclassified		seq918	Denominator	Prevotella_9
seq1870	Numerator	Prevotellaceae_UCG-001		seq1873	Denominator	Prevotella_9
seq2439	Numerator	Bilophila		seq513	Denominator	Turicibacter
seq2809	Numerator	Ruminococcaceae_UCG-014		seq1245	Denominator	Desulfovibrio
seq2337	Numerator	Intestinimonas		seq2186	Denominator	Ruminococcaceae_UCG-008
seq1810	Numerator	Anaerotruncus		seq3259	Denominator	Ruminiclostridium_5
seq2810	Numerator	Ruminococcaceae_unclassified		seq2821	Denominator	Klebsiella
seq1702	Numerator	Ruminococcaceae_UCG-013		seq3193	Denominator	Barnesiellaceae_unclassified
seq2813	Numerator	Prevotella_9		seq1396	Denominator	Ruminococcaceae_UCG-005
seq266	Numerator	Ruminococcaceae_UCG-002		seq3025	Denominator	Helicobacter
seq1224	Numerator	Paraprevotella		seq1991	Denominator	Faecalibacterium
seq561	Numerator	Prevotella_9		seq2961	Denominator	Ruminiclostridium_9
seq2849	Numerator	Ruminococcaceae_unclassified		seq1262	Denominator	Clostridium_sensu_stricto_1
seq1483	Numerator	Christensenellaceae_R-7_group		seq3109	Denominator	Enterobacteriaceae_unclassified
seq2848	Numerator	Ruminococcaceae_UCG-014		seq3218	Denominator	Ruminococcaceae_unclassified
seq2277	Numerator	Parasutterella		seq2575	Denominator	Sellimonas
seq1889	Numerator	Escherichia/Shigella		seq2515	Denominator	Subdoligranulum
seq2118	Numerator	Lachnospiraceae_unclassified		seq1344	Denominator	Parabacteroides
seq2770	Numerator	Mollicutes_RF39_unclassified		seq3287	Denominator	GCA-900066225
seq1764	Numerator	Prevotella_9		seq272	Denominator	Prevotella_9
seq2751	Numerator	Barnesiella		seq971	Denominator	Family_XIII_AD3011_group
seq454	Numerator	Prevotella_9		seq1437	Denominator	Prevotellaceae_unclassified
seq3326	Numerator	Mollicutes_unclassified		seq1329	Denominator	Lachnoclostridium
seq1867	Numerator	Subdoligranulum		seq2069	Denominator	Subdoligranulum
seq2755	Numerator	Ruminococcaceae_UCG-014		seq598	Denominator	Prevotellaceae_unclassified
seq656	Numerator	Bacteroides		seq1763	Denominator	Roseburia
seq2733	Numerator	Ruminococcaceae_unclassified		seq2693	Denominator	Prevotella_9
seq1251	Numerator	Tannerellaceae_unclassified		seq405	Denominator	Sutterella
seq1513	Numerator	Bacteroides		seq1911	Denominator	Prevotella_9
seq1592	Numerator	Rikenellaceae_RC9_gut_group		seq3002	Denominator	Pseudoflavonifractor
seq2556	Numerator	Parabacteroides		seq3473	Denominator	Ruminococcaceae_UCG-010
seq1145	Numerator	Clostridiales_vadinBB60_group_unclassified		seq3474	Denominator	Ruminococcaceae_unclassified
seq1775	Numerator	Dorea		seq1197	Denominator	Lactococcus
seq299	Numerator	Prevotella_9		seq196	Denominator	Sutterella
seq3544	Numerator	Prevotella_9		seq2914	Denominator	Ruminococcaceae_unclassified
seq2349	Numerator	Ruminococcaceae_UCG-005		seq2714	Denominator	Mollicutes_RF39_unclassified
seq2578	Numerator	Ruminococcaceae_unclassified		seq3249	Denominator	Prevotellaceae_unclassified
seq2699	Numerator	Ruminococcaceae_UCG-002		seq2476	Denominator	Christensenellaceae_R-7_group
seq1731	Numerator	Oscillospira		seq2128	Denominator	Acidaminococcus
seq627	Numerator	Rikenellaceae_RC9_gut_group		seq2149	Denominator	Prevotella_2
seq967	Numerator	Ruminococcaceae_UCG-013		seq2747	Denominator	Acidaminococcus
seq1840	Numerator	Lachnospiraceae_unclassified		seq2169	Denominator	Paraprevotella
seq750	Numerator	Bacteroides		seq1579	Denominator	Desulfovibrionaceae_unclassified
seq2822	Numerator	Peptococcus		seq3133	Denominator	Bacteroides
seq3653	Numerator	Streptococcus		seq3192	Denominator	Alloprevotella
seq3654	Numerator	Ruminococcaceae_unclassified		seq1756	Denominator	Puniceicoccaceae_unclassified
seq2677	Numerator	Anaerofilum		seq3022	Denominator	Flavonifractor
seq2336	Numerator	Mollicutes_RF39_unclassified		seq295	Denominator	Prevotella_9
seq1033	Numerator	Coprococcus_2		seq1063	Denominator	CAG-56
seq626	Numerator	Clostridiales_vadinBB60_group_unclassified		seq3469	Denominator	vadinBE97_unclassified
seq2674	Numerator	Bacteroidales_unclassified		seq1357	Denominator	Sutterella
seq1711	Numerator	Prevotellaceae_UCG-001		seq2297	Denominator	Alloprevotella
seq1163	Numerator	Rikenellaceae_RC9_gut_group		seq2647	Denominator	Mollicutes_RF39_unclassified
seq1049	Numerator	Flavonifractor		seq3106	Denominator	Enterobacteriaceae_unclassified
seq2651	Numerator	Dorea		seq2633	Denominator	Clostridium_sensu_stricto_1
seq391	Numerator	Lachnospiraceae_unclassified		seq1738	Denominator	Bacteroides
seq319	Numerator	Veillonella		seq226	Denominator	Prevotella_7
seq3598	Numerator	Lactobacillus		seq3535	Denominator	Clostridiales_unclassified
seq3442	Numerator	Prevotella_9		seq2331	Denominator	Prevotella_2
seq2383	Numerator	Clostridiales_unclassified		seq2818	Denominator	Butyricimonas
seq1222	Numerator	Acinetobacter		seq3252	Denominator	Ruminococcaceae_unclassified
seq535	Numerator	Prevotella_2		seq359	Denominator	Lactobacillus
seq974	Numerator	Lachnospiraceae_ND3007_group		seq1290	Denominator	Ruminococcaceae_UCG-005
seq3113	Numerator	Butyricimonas		seq1403	Denominator	Ruminococcaceae_unclassified
seq2377	Numerator	Parabacteroides		seq1968	Denominator	Lachnospiraceae_unclassified
seq2769	Numerator	Dialister		seq2433	Denominator	Ruminococcaceae_unclassified
seq1811	Numerator	Erysipelatoclostridium		seq240	Denominator	Parabacteroides
seq763	Numerator	Ruminococcaceae_UCG-004		seq1993	Denominator	Prevotella_9
seq1287	Numerator	Tannerellaceae_unclassified		seq1397	Denominator	Barnesiella
seq1130	Numerator	Ruminococcaceae_unclassified		seq1558	Denominator	Turicibacter
seq1443	Numerator	Synergistes		seq603	Denominator	Bacteroides
seq1416	Numerator	Butyricimonas		seq1629	Denominator	Ruminococcaceae_UCG-014
seq2422	Numerator	Christensenellaceae_unclassified		seq2018	Denominator	Acidaminococcus
seq2591	Numerator	Mollicutes_RF39_unclassified		seq2174	Denominator	Anaerostipes
seq995	Numerator	Blautia		seq1899	Denominator	Bacteroides
seq2168	Numerator	Phascolarctobacterium		seq3520	Denominator	Prevotella_9
seq1327	Numerator	Bacteroides		seq245	Denominator	Prevotella_9
seq1765	Numerator	Bacteroidia_unclassified		seq2646	Denominator	Oxalobacter
seq722	Numerator	Lachnospiraceae_unclassified		seq2845	Denominator	Prevotellaceae_unclassified
seq197	Numerator	Veillonella		seq2560	Denominator	Dialister
seq3401	Numerator	Solobacterium		seq3024	Denominator	Ruminiclostridium_5
seq2628	Numerator	Oscillibacter		seq3421	Denominator	Christensenellaceae_R-7_group
seq1080	Numerator	Lachnospira		seq3420	Denominator	Holdemanella
seq2572	Numerator	Ruminococcaceae_UCG-010		seq1298	Denominator	Butyricimonas
seq1855	Numerator	Alistipes		seq2697	Denominator	Butyricimonas
seq682	Numerator	Streptococcus		seq188	Denominator	Prevotella_9
seq3332	Numerator	Mollicutes_RF39_unclassified		seq3325	Denominator	Clostridiales_unclassified
seq3331	Numerator	Dorea		seq556	Denominator	Tannerellaceae_unclassified
seq2553	Numerator	Mollicutes_RF39_unclassified		seq1428	Denominator	Clostridium_sensu_stricto_1
seq563	Numerator	Megamonas		seq494	Denominator	Alloprevotella
seq2552	Numerator	Ruminiclostridium_9		seq1748	Denominator	Dialister
seq1551	Numerator	Faecalibacterium		seq3107	Denominator	Lachnospiraceae_unclassified
seq2002	Numerator	Ruminococcaceae_UCG-014		seq648	Denominator	Klebsiella
seq1482	Numerator	Butyricimonas		seq746	Denominator	Dialister
seq1891	Numerator	GCA-900066575		seq1069	Denominator	Lachnoclostridium
seq3545	Numerator	Enterobacteriaceae_unclassified		seq2886	Denominator	Raoultella
seq893	Numerator	Ruminococcaceae_UCG-005		seq1594	Denominator	Parabacteroides
seq348	Numerator	Rhodospirillales_unclassified		seq2715	Denominator	Sutterella
seq2244	Numerator	Enterobacteriaceae_unclassified		seq2887	Denominator	Ruminococcaceae_UCG-010
seq1361	Numerator	Ruminococcaceae_UCG-005		seq3324	Denominator	Lachnospiraceae_unclassified
seq3603	Numerator	Ruminococcus_2		seq905	Denominator	Lactobacillus
seq1002	Numerator	Mollicutes_RF39_unclassified		seq2541	Denominator	Izimaplasmatales_unclassified
seq2491	Numerator	Lachnospiraceae_UCG-004		seq3472	Denominator	Megasphaera
seq2510	Numerator	Mollicutes_RF39_unclassified		seq1116	Denominator	Bacteroides
seq1538	Numerator	Clostridiales_vadinBB60_group_unclassified		seq1953	Denominator	Christensenellaceae_R-7_group
seq2305	Numerator	Lachnospiraceae_UCG-010		seq2671	Denominator	Rothia
seq3297	Numerator	Rhodospirillales_unclassified		seq632	Denominator	Bacteroides
seq2361	Numerator	Ruminococcaceae_unclassified		seq3191	Denominator	Streptococcus
seq1372	Numerator	Butyricimonas		seq2182	Denominator	Holdemania
seq1958	Numerator	Lactobacillus		seq2912	Denominator	Shuttleworthia
seq1339	Numerator	Sutterella		seq3353	Denominator	Haemophilus
seq2356	Numerator	Erysipelatoclostridium		seq215	Denominator	Prevotella_9
seq1299	Numerator	Enterobacteriaceae_unclassified		seq580	Denominator	Prevotella_9
seq3400	Numerator	Prevotella_9		seq2891	Denominator	Ruminococcaceae_unclassified
seq2379	Numerator	Christensenellaceae_R-7_group		seq2890	Denominator	Ruminococcaceae_UCG-014
seq2347	Numerator	Izimaplasmatales_unclassified		seq1421	Denominator	Ruminococcaceae_UCG-005
seq600	Numerator	Comamonas		seq1553	Denominator	Enterobacteriaceae_unclassified
seq2479	Numerator	Mollicutes_RF39_unclassified		seq920	Denominator	Faecalibacterium
seq3028	Numerator	Veillonellaceae_unclassified		seq2937	Denominator	Prevotella_9
seq1924	Numerator	Ruminococcaceae_unclassified		seq3424	Denominator	Lactobacillus
seq548	Numerator	Ruminococcaceae_NK4A214_group		seq2389	Denominator	Paraprevotella
seq298	Numerator	Dialister		seq3418	Denominator	Rikenellaceae_RC9_gut_group
seq1413	Numerator	Lachnospiraceae_UCG-001		seq2936	Denominator	Alistipes
seq915	Numerator	Prevotellaceae_unclassified		seq1110	Denominator	Prevotella_9
seq968	Numerator	Treponema_2		seq1667	Denominator	Lachnospiraceae_UCG-003
seq2698	Numerator	Lachnospiraceae_unclassified		seq605	Denominator	Parabacteroides
seq1662	Numerator	Barnesiella		seq1424	Denominator	Dorea
seq2296	Numerator	Lachnospiraceae_unclassified		seq166	Denominator	Succinivibrio
seq1300	Numerator	Prevotella_9		seq732	Denominator	Bacteroides
seq246	Numerator	Desulfovibrio		seq304	Denominator	Prevotella_9
seq1903	Numerator	Ruminococcaceae_UCG-014		seq2268	Denominator	Erysipelotrichaceae_unclassified
seq1282	Numerator	Prevotella_2		seq2764	Denominator	Sutterella
seq883	Numerator	Bacteroides		seq1762	Denominator	Bacteroides
seq3269	Numerator	Dorea		seq2065	Denominator	Blautia
seq3330	Numerator	Bacteroidales_unclassified		seq2401	Denominator	Lachnospiraceae_NK4A136_group
seq2232	Numerator	Ruminococcaceae_UCG-010		seq1216	Denominator	Ruminococcaceae_unclassified
seq1338	Numerator	Butyricimonas		seq1638	Denominator	Faecalibacterium
seq2402	Numerator	Christensenellaceae_R-7_group		seq1802	Denominator	Butyricimonas
seq1007	Numerator	Citrobacter		seq1021	Denominator	Ruminococcus_1
seq2027	Numerator	Lachnoclostridium		seq641	Denominator	Bacteroides
seq1335	Numerator	Prevotellaceae_unclassified		seq2105	Denominator	Clostridium_sensu_stricto_1
seq1577	Numerator	Roseburia		seq3470	Denominator	Haemophilus
seq956	Numerator	Parabacteroides		seq1024	Denominator	Bacteroides
seq453	Numerator	Phascolarctobacterium		seq3394	Denominator	Clostridiaceae_1_unclassified
seq1598	Numerator	Streptococcus		seq3393	Denominator	Erysipelotrichaceae_unclassified
seq2985	Numerator	Butyricimonas		seq788	Denominator	Bacteroides
seq1430	Numerator	Bacteroidia_unclassified		seq363	Denominator	Bacteroides
seq1880	Numerator	Parasutterella		seq1109	Denominator	Parabacteroides
seq1965	Numerator	Lachnoclostridium		seq3433	Denominator	Bacteroides
seq2326	Numerator	Mailhella		seq3523	Denominator	Acidaminococcus
seq128	Numerator	Bacteroides		seq3522	Denominator	Bacteroides
seq2187	Numerator	Christensenellaceae_R-7_group		seq2599	Denominator	Acidaminococcus
seq2194	Numerator	Faecalibacterium		seq1729	Denominator	Bacteroides
seq944	Numerator	Prevotella_9		seq1193	Denominator	Prevotella_9
seq3082	Numerator	Mollicutes_RF39_unclassified		seq1925	Denominator	Prevotella_9
seq758	Numerator	Bacteroides		seq3622	Denominator	Mitsuokella
seq3086	Numerator	Parabacteroides		seq1813	Denominator	Romboutsia
seq3234	Numerator	Mollicutes_RF39_unclassified		seq3357	Denominator	Odoribacter
seq3233	Numerator	Ruminococcaceae_UCG-014		seq541	Denominator	Dialister
seq2438	Numerator	Faecalibacterium		seq148	Denominator	Prevotella_9
seq2380	Numerator	Mollicutes_RF39_unclassified		seq952	Denominator	Prevotella_9
seq1831	Numerator	Prevotella_9		seq1977	Denominator	Clostridiales_unclassified
seq1103	Numerator	Erysipelatoclostridium		seq1226	Denominator	Lachnospiraceae_NK4A136_group
seq2196	Numerator	Prevotella_9		seq49	Denominator	Bifidobacterium
seq3366	Numerator	Phascolarctobacterium		seq665	Denominator	Olsenella
seq3546	Numerator	Sutterella		seq1860	Denominator	Prevotellaceae_unclassified
seq3547	Numerator	Burkholderiaceae_unclassified		seq1141	Denominator	Bacteroides
seq1537	Numerator	Holdemanella		seq1347	Denominator	Coprococcus_3
seq654	Numerator	Ruminococcaceae_UCG-002		seq64	Denominator	Ruminococcaceae_UCG-014
seq1139	Numerator	Alistipes		seq3525	Denominator	Tyzzerella
seq991	Numerator	Ruminococcaceae_UCG-014		seq557	Denominator	Acidaminococcus
seq328	Numerator	Ruminococcaceae_UCG-002		seq3290	Denominator	Ruminococcaceae_unclassified
seq877	Numerator	Victivallaceae_unclassified		seq2180	Denominator	Romboutsia
seq1319	Numerator	Dialister		seq3521	Denominator	Ruminococcaceae_unclassified
seq3268	Numerator	Gemella		seq170	Denominator	Alloprevotella
seq1619	Numerator	Mollicutes_RF39_unclassified		seq2101	Denominator	Prevotella_9
seq801	Numerator	Ruminococcaceae_unclassified		seq961	Denominator	Agathobacter
seq2918	Numerator	Butyricimonas		seq1475	Denominator	Alloprevotella
seq1459	Numerator	Prevotella_9		seq1932	Denominator	Bacteroidales_unclassified
seq2462	Numerator	Streptococcus		seq1294	Denominator	Lachnoclostridium
seq658	Numerator	Alistipes		seq1770	Denominator	Phascolarctobacterium
seq1134	Numerator	Bacteroides		seq2640	Denominator	Mollicutes_RF39_unclassified
seq2221	Numerator	Bacteroides		seq1693	Denominator	Coprobacter
seq2081	Numerator	Butyricimonas		seq2249	Denominator	Butyricicoccus
seq1730	Numerator	Rikenellaceae_RC9_gut_group		seq975	Denominator	Ruminococcaceae_UCG-014
seq1706	Numerator	Ruminococcaceae_unclassified		seq2505	Denominator	Alistipes
seq1866	Numerator	Ruminococcaceae_UCG-005		seq1168	Denominator	Prevotella_9
seq2803	Numerator	Clostridiales_vadinBB60_group_unclassified		seq2797	Denominator	Ruminococcaceae_unclassified
seq558	Numerator	Enterobacteriaceae_unclassified		seq2372	Denominator	Butyricimonas
seq2895	Numerator	Sutterella		seq3432	Denominator	Catenibacterium
seq1548	Numerator	Ruminococcaceae_UCG-010		seq3356	Denominator	Lactobacillus
seq3369	Numerator	Holdemania		seq3570	Denominator	Firmicutes_unclassified
seq2020	Numerator	Lachnospiraceae_unclassified		seq3690	Denominator	Prevotella_9
seq1054	Numerator	Bacteroides		seq979	Denominator	Tannerellaceae_unclassified
seq1532	Numerator	Clostridiales_vadinBB60_group_unclassified		seq3129	Denominator	Ruminococcaceae_UCG-010
seq3139	Numerator	Ruminococcaceae_UCG-013		seq71	Denominator	Prevotella_9
seq1772	Numerator	Paraprevotella		seq3691	Denominator	Acidaminococcus
seq1672	Numerator	Solobacterium		seq575	Denominator	Blautia
seq1429	Numerator	Haemophilus		seq2796	Denominator	Lachnospiraceae_unclassified
seq2012	Numerator	Faecalibacterium		seq1502	Denominator	Bacteroides
seq1674	Numerator	Faecalibacterium		seq505	Denominator	Lachnospiraceae_unclassified
seq794	Numerator	Ruminococcaceae_unclassified		seq767	Denominator	Prevotella_9
seq2114	Numerator	Bifidobacterium		seq2613	Denominator	Fournierella
seq3492	Numerator	Sutterella		seq3567	Denominator	Enterobacteriaceae_unclassified
seq826	Numerator	CAG-56		seq55	Denominator	Prevotella_9
seq2148	Numerator	Lactobacillus		seq707	Denominator	Bacteroides
seq237	Numerator	Lachnospiraceae_unclassified		seq1834	Denominator	Butyricimonas
seq2592	Numerator	Lachnospiraceae_unclassified		seq2325	Denominator	Candidatus_Soleaferrea
seq3201	Numerator	Parabacteroides		seq1694	Denominator	Alistipes
seq3202	Numerator	Granulicatella		seq3426	Denominator	Candidatus_Soleaferrea
seq1787	Numerator	Dialister		seq3572	Denominator	Butyricicoccus
seq1707	Numerator	Ruminococcaceae_UCG-010		seq3573	Denominator	Ruminococcaceae_UCG-005
seq208	Numerator	Alloprevotella		seq1759	Denominator	Lachnospiraceae_UCG-003
seq534	Numerator	Phascolarctobacterium		seq789	Denominator	Prevotella_9
seq1005	Numerator	Clostridiales_vadinBB60_group_unclassified		seq1458	Denominator	Citrobacter
seq2915	Numerator	Christensenellaceae_R-7_group		seq857	Denominator	Lactobacillus
seq2897	Numerator	Blautia		seq828	Denominator	Parabacteroides
seq635	Numerator	Ruminococcaceae_unclassified		seq129	Denominator	Dialister
seq2184	Numerator	Butyricimonas		seq1552	Denominator	Prevotellaceae_unclassified
seq3061	Numerator	Erysipelatoclostridium		seq1400	Denominator	Bacteroides
seq3089	Numerator	Mollicutes_RF39_unclassified		seq1841	Denominator	Bacteroides
seq2894	Numerator	Clostridiales_unclassified		seq3475	Denominator	Bacteroidales_unclassified
seq1209	Numerator	Escherichia/Shigella		seq1679	Denominator	Family_XIII_AD3011_group
seq2896	Numerator	Bacteroidales_unclassified		seq2911	Denominator	Ruminococcus_1
seq2304	Numerator	Ruminococcaceae_NK4A214_group		seq3187	Denominator	Alloprevotella
seq2873	Numerator	Sutterella		seq958	Denominator	Bacteroidales_unclassified
seq2045	Numerator	Agathobacter		seq3322	Denominator	Odoribacter
seq2036	Numerator	Ruminococcaceae_NK4A214_group		seq2932	Denominator	Veillonellaceae_unclassified
seq717	Numerator	Sutterella		seq839	Denominator	Ruminococcus_2
seq700	Numerator	Prevotella_9		seq2121	Denominator	vadinBE97_unclassified
seq1113	Numerator	Bacteroides		seq3431	Denominator	Clostridiales_unclassified
seq2158	Numerator	Phascolarctobacterium		seq1270	Denominator	FD2005
seq3138	Numerator	Lachnospiraceae_unclassified		seq1822	Denominator	Ruminococcaceae_UCG-010
seq2947	Numerator	Firmicutes_unclassified_unclassified		seq2059	Denominator	Desulfovibrio
seq592	Numerator	Bacteroides		seq850	Denominator	Sutterella
seq2086	Numerator	Butyricimonas		seq280	Denominator	Prevotella_9
seq2596	Numerator	Lactobacillus		seq1425	Denominator	Eisenbergiella
seq1906	Numerator	Holdemanella		seq2198	Denominator	Lachnospiraceae_UCG-004
seq1079	Numerator	Prevotellaceae_unclassified		seq3624	Denominator	Clostridiales_unclassified
seq2157	Numerator	Ruminococcaceae_unclassified		seq3625	Denominator	Lachnospiraceae_unclassified
seq1420	Numerator	Butyricicoccus		seq2170	Denominator	Lachnospira
seq2823	Numerator	Sutterella		seq2716	Denominator	Ruminococcaceae_UCG-002
seq1714	Numerator	Alistipes		seq742	Denominator	Ruminococcaceae_NK4A214_group
seq1340	Numerator	Alloprevotella		seq3623	Denominator	Veillonellaceae_unclassified
seq3006	Numerator	Mollicutes_RF39_unclassified		seq90	Denominator	Clostridium_sensu_stricto_1
seq1830	Numerator	Ruminococcaceae_unclassified		seq861	Denominator	Prevotellaceae_NK3B31_group
seq1980	Numerator	Paraprevotella		seq976	Denominator	Streptococcus
seq2987	Numerator	Lachnospiraceae_unclassified		seq396	Denominator	Sutterella
seq2067	Numerator	Ruminococcaceae_unclassified		seq3256	Denominator	Prevotella_9
seq2132	Numerator	Ruminococcaceae_UCG-005		seq1726	Denominator	Holdemania
seq1161	Numerator	Flavonifractor		seq2080	Denominator	Prevotella_9
seq1108	Numerator	Ruminococcus_1		seq1614	Denominator	Ruminococcus_1
seq1496	Numerator	Roseburia		seq1050	Denominator	Bacteroides
seq3446	Numerator	Prevotella_9		seq3155	Denominator	Ruminococcaceae_unclassified
seq3445	Numerator	Enterobacteriaceae_unclassified		seq455	Denominator	Christensenellaceae_R-7_group
seq496	Numerator	Ruminococcaceae_unclassified		seq2511	Denominator	Ruminococcaceae_unclassified
seq881	Numerator	Prevotella_7		seq3530	Denominator	Megasphaera
seq1601	Numerator	Ruminococcaceae_UCG-014		seq1523	Denominator	Clostridiales_vadinBB60_group_unclassified
seq840	Numerator	Ruminococcaceae_UCG-002		seq199	Denominator	Bacteroides
seq425	Numerator	Lachnospiraceae_unclassified		seq437	Denominator	Rikenellaceae_RC9_gut_group
seq1846	Numerator	Bacteroides		seq209	Denominator	Bacteroides
seq1173	Numerator	Faecalibacterium		seq1266	Denominator	Prevotella_9
seq1800	Numerator	Faecalibacterium		seq1365	Denominator	Lachnospiraceae_UCG-001
seq1469	Numerator	Barnesiella		seq415	Denominator	Eggerthellaceae_unclassified
seq2011	Numerator	Faecalibacterium		seq3584	Denominator	Clostridiales_unclassified
seq2160	Numerator	Streptococcus		seq2144	Denominator	Gordonibacter
seq1451	Numerator	Phascolarctobacterium		seq3161	Denominator	Subdoligranulum
seq779	Numerator	Ruminococcaceae_UCG-005		seq315	Denominator	Prevotella_7
seq1645	Numerator	Bacteroidales_unclassified		seq670	Denominator	Ruminococcus_2
seq1982	Numerator	Coriobacteriales_Incertae_Sedis_unclassified		seq798	Denominator	Bacteroides
seq2946	Numerator	Lactobacillus		seq3789	Denominator	Erysipelotrichaceae_unclassified
seq1539	Numerator	Ruminococcaceae_UCG-010		seq821	Denominator	Ruminococcaceae_UCG-002
seq2171	Numerator	Coprobacter		seq602	Denominator	Marvinbryantia
seq1733	Numerator	Sutterella		seq1275	Denominator	vadinBE97_unclassified
seq2019	Numerator	Ruminococcus_1		seq3159	Denominator	Christensenellaceae_R-7_group
seq1032	Numerator	Ruminococcaceae_UCG-014		seq2445	Denominator	Prevotella_2
seq1692	Numerator	Ruminococcaceae_UCG-013		seq2802	Denominator	Ruminococcaceae_unclassified
seq2900	Numerator	Mollicutes_RF39_unclassified		seq1514	Denominator	Clostridiales_vadinBB60_group_unclassified
seq37	Numerator	Dialister		seq2116	Denominator	Alistipes
seq1473	Numerator	Bifidobacterium		seq2622	Denominator	Burkholderiaceae_unclassified
seq800	Numerator	Bacteroides		seq1364	Denominator	Barnesiella
seq366	Numerator	Ruminococcaceae_UCG-005		seq3160	Denominator	Haemophilus
seq735	Numerator	Ruminococcaceae_UCG-010		seq775	Denominator	Clostridiales_vadinBB60_group_unclassified
seq2649	Numerator	Peptococcaceae_unclassified		seq1488	Denominator	Parabacteroides
seq3271	Numerator	Prevotella_9		seq858	Denominator	Prevotella_9
seq507	Numerator	Ruminococcaceae_unclassified		seq220	Denominator	Rhodospirillales_unclassified
seq3198	Numerator	Ruminococcaceae_UCG-009		seq301	Denominator	Prevotella_9
seq2123	Numerator	Enterobacteriaceae_unclassified		seq1634	Denominator	Lachnospiraceae_unclassified
seq124	Numerator	Barnesiella		seq628	Denominator	Lachnospiraceae_unclassified
seq1306	Numerator	Prevotella_9		seq715	Denominator	Prevotella_9
seq2966	Numerator	Parabacteroides		seq3536	Denominator	Lachnospiraceae_unclassified
seq2825	Numerator	Prevotella_2		seq487	Denominator	Prevotella_9
seq2737	Numerator	Ruminococcus_1		seq3157	Denominator	Prevotella_9
seq1642	Numerator	Lachnospiraceae_unclassified		seq2905	Denominator	Pygmaiobacter
seq1261	Numerator	Rikenellaceae_RC9_gut_group		seq795	Denominator	Lachnospiraceae_unclassified
seq1686	Numerator	Fusicatenibacter		seq109	Denominator	Ruminococcus_1
seq2703	Numerator	Prevotella_9		seq2393	Denominator	Prevotella_7
seq1029	Numerator	Lachnospira		seq3315	Denominator	Mollicutes_RF39_unclassified
seq962	Numerator	vadinBE97_unclassified		seq818	Denominator	Ruminococcaceae_unclassified
seq1927	Numerator	Barnesiella		seq3576	Denominator	Coprobacter
seq1078	Numerator	Blautia		seq584	Denominator	Odoribacter
seq719	Numerator	Anaerostipes		seq790	Denominator	Subdoligranulum
seq221	Numerator	Phascolarctobacterium		seq3105	Denominator	Ruminiclostridium_9
seq3199	Numerator	Butyricimonas		seq461	Denominator	Bifidobacterium
seq1744	Numerator	Enterobacteriaceae_unclassified		seq460	Denominator	Alistipes
seq2060	Numerator	Lachnospiraceae_unclassified		seq1042	Denominator	Parabacteroides
seq1795	Numerator	Veillonella		seq3694	Denominator	Bacteroidia_unclassified
seq872	Numerator	Bacteroides		seq3697	Denominator	Lachnospiraceae_unclassified
seq1481	Numerator	Barnesiella		seq3698	Denominator	Coprococcus_2
seq2563	Numerator	Butyricimonas		seq3696	Denominator	Ruminococcus_1
seq1832	Numerator	Ruminococcaceae_UCG-010		seq3695	Denominator	Veillonellaceae_unclassified
seq1381	Numerator	Dialister		seq3586	Denominator	Bacteroides
seq1334	Numerator	Ruminococcaceae_UCG-003		seq1088	Denominator	Prevotella_9
seq1073	Numerator	Bacteroides		seq1065	Denominator	Alistipes
seq1512	Numerator	Lachnospiraceae_NK4A136_group		seq3221	Denominator	Ruminococcaceae_UCG-010
seq2719	Numerator	Ruminococcaceae_UCG-005		seq92	Denominator	Prevotella_9
seq1470	Numerator	Lachnospiraceae_unclassified		seq1717	Denominator	Sanguibacteroides
seq2851	Numerator	Actinomyces		seq3692	Denominator	Veillonellaceae_unclassified
seq2852	Numerator	Bacteroides		seq3223	Denominator	GCA-900066225
seq1504	Numerator	Christensenellaceae_unclassified		seq786	Denominator	Ruminococcaceae_unclassified
seq1281	Numerator	Erysipelotrichaceae_UCG-004		seq1893	Denominator	Muribaculaceae_unclassified
seq3299	Numerator	Bacteroides		seq1273	Denominator	Dorea
seq1487	Numerator	Ruminococcaceae_NK4A214_group		seq3585	Denominator	Ruminococcaceae_UCG-010
seq2461	Numerator	CAG-56		seq96	Denominator	Bacteroides
seq483	Numerator	Bacteroides		seq1527	Denominator	Bacteroides
seq2508	Numerator	Ruminococcaceae_UCG-002		seq837	Denominator	Subdoligranulum
seq54	Numerator	Bacteroides		seq1632	Denominator	Parabacteroides
seq2165	Numerator	Ruminococcaceae_UCG-014		seq2542	Denominator	Alistipes
seq2040	Numerator	Prevotella_9		seq459	Denominator	Bacteroides
seq2293	Numerator	Ruminococcaceae_UCG-010		seq2608	Denominator	Marvinbryantia
seq887	Numerator	Muribaculaceae_unclassified		seq3403	Denominator	Christensenellaceae_unclassified
seq3060	Numerator	Bacteroides		seq2836	Denominator	Solobacterium
seq778	Numerator	Ruminiclostridium_6		seq3701	Denominator	Clostridia_unclassified
seq2145	Numerator	vadinBE97_unclassified		seq1737	Denominator	Victivallales_unclassified
seq1559	Numerator	Muribaculaceae_unclassified		seq2547	Denominator	Prevotellaceae_unclassified
seq2650	Numerator	Christensenellaceae_unclassified		seq1779	Denominator	Adlercreutzia
seq2771	Numerator	Gemella		seq706	Denominator	Mollicutes_RF39_unclassified
seq1392	Numerator	Anaerostipes		seq1865	Denominator	Bifidobacterium
seq2365	Numerator	Dialister		seq3882	Denominator	Veillonellaceae_unclassified
seq1056	Numerator	Rhodospirillales_unclassified		seq2278	Denominator	Christensenellaceae_unclassified
seq3085	Numerator	Lachnoclostridium		seq2129	Denominator	Desulfovibrio
seq825	Numerator	Clostridiales_vadinBB60_group_unclassified		seq1753	Denominator	Ruminococcaceae_UCG-005
seq686	Numerator	Barnesiella		seq85	Denominator	Prevotella_9
seq2637	Numerator	Mollicutes_RF39_unclassified		seq1203	Denominator	Ruminococcaceae_UCG-010
seq3116	Numerator	Mollicutes_RF39_unclassified		seq1824	Denominator	Alloprevotella
seq3142	Numerator	Defluviitaleaceae_UCG-011		seq3320	Denominator	Eggerthellaceae_unclassified
seq1121	Numerator	Lachnospiraceae_NK4A136_group		seq1635	Denominator	Bacteroides
seq1120	Numerator	Pediococcus		seq3222	Denominator	Lachnospiraceae_unclassified
seq490	Numerator	Bacteroides		seq2051	Denominator	Bacteroides
seq1115	Numerator	Butyrivibrio		seq3387	Denominator	Lachnospiraceae_unclassified
seq381	Numerator	Christensenellaceae_unclassified		seq462	Denominator	Lachnospiraceae_UCG-001
seq2238	Numerator	Mollicutes_RF39_unclassified		seq1644	Denominator	Adlercreutzia
seq1545	Numerator	Lachnospiraceae_NK4A136_group		seq3184	Denominator	Mollicutes_RF39_unclassified
seq1379	Numerator	Ruminococcus_1		seq3386	Denominator	Roseburia
seq2564	Numerator	Clostridiales_unclassified		seq776	Denominator	Ruminococcaceae_unclassified
seq2173	Numerator	Ruminococcaceae_unclassified		seq2543	Denominator	Erysipelotrichaceae_unclassified
seq438	Numerator	Ruminococcaceae_unclassified		seq465	Denominator	Ruminococcaceae_UCG-014
seq334	Numerator	Prevotella_9		seq3288	Denominator	Olsenella
seq1037	Numerator	Desulfovibrio		seq3583	Denominator	Lachnospiraceae_unclassified
seq2237	Numerator	Mollicutes_RF39_unclassified		seq3582	Denominator	Alistipes
seq2537	Numerator	Ruminococcaceae_UCG-014		seq1158	Denominator	Lachnoclostridium
seq1202	Numerator	Prevotella_9		seq311	Denominator	Prevotella_9
seq1433	Numerator	Prevotella_9		seq1926	Denominator	Sutterella
seq1157	Numerator	Bacteroides		seq1058	Denominator	Ruminococcus_1
seq1025	Numerator	Parabacteroides		seq1215	Denominator	Parabacteroides
seq1516	Numerator	Ruminococcaceae_NK4A214_group		seq1794	Denominator	Enterobacter
seq1652	Numerator	Lachnospiraceae_unclassified		seq1928	Denominator	Rikenellaceae_RC9_gut_group
seq587	Numerator	Lachnoclostridium		seq1244	Denominator	Lactobacillus
seq1119	Numerator	Bacteroides		seq2958	Denominator	Streptococcus
seq1856	Numerator	Erysipelotrichaceae_UCG-004		seq1651	Denominator	Lachnospiraceae_unclassified
seq2492	Numerator	Ruminococcaceae_UCG-014		seq1818	Denominator	Faecalibacterium
seq3030	Numerator	Prevotella_9		seq1318	Denominator	Acidaminococcus
seq2213	Numerator	Lachnospiraceae_UCG-001		seq1236	Denominator	Butyricimonas
seq431	Numerator	Rhodospirillales_unclassified		seq1003	Denominator	Alistipes
seq921	Numerator	Prevotella_9		seq3909	Denominator	Ruminococcaceae_unclassified
seq3272	Numerator	Prevotella_9		seq3908	Denominator	Veillonellaceae_unclassified
seq2945	Numerator	Butyricimonas		seq3318	Denominator	Veillonella
seq2131	Numerator	CAG-56		seq3319	Denominator	Ruminococcaceae_unclassified
seq3172	Numerator	Burkholderiaceae_unclassified		seq3250	Denominator	Ruminococcaceae_unclassified
seq3171	Numerator	Lachnospiraceae_unclassified		seq3422	Denominator	Lachnospiraceae_unclassified
seq2410	Numerator	Enterobacteriaceae_unclassified		seq3581	Denominator	Peptococcaceae_unclassified
seq1691	Numerator	Faecalibacterium		seq3708	Denominator	Lachnospiraceae_unclassified
seq938	Numerator	Bacteroides		seq152	Denominator	Ruminococcaceae_UCG-002
seq564	Numerator	Comamonas		seq1208	Denominator	Bacteroidales_unclassified
seq3007	Numerator	Veillonellaceae_unclassified		seq432	Denominator	Prevotella_9
seq2921	Numerator	Dialister		seq3354	Denominator	Alloprevotella
seq601	Numerator	Pseudomonas		seq3770	Denominator	Ruminococcaceae_unclassified
seq2920	Numerator	Tyzzerella		seq2307	Denominator	Butyricimonas
seq2919	Numerator	Firmicutes_unclassified		seq103	Denominator	Prevotella_9
seq1220	Numerator	Blautia		seq1194	Denominator	Bacteroides
seq1219	Numerator	Flavonifractor		seq3774	Denominator	Prevotella_9
seq1966	Numerator	Bacteroides		seq3776	Denominator	Veillonellaceae_unclassified
seq599	Numerator	Subdoligranulum		seq3777	Denominator	Veillonellaceae_unclassified
seq1250	Numerator	Ruminococcaceae_UCG-010		seq3775	Denominator	Lachnospiraceae_unclassified
seq1503	Numerator	Blautia		seq3773	Denominator	Clostridiales_unclassified
seq1101	Numerator	Butyrivibrio		seq2055	Denominator	Parabacteroides
seq333	Numerator	Coprococcus_2		seq3110	Denominator	Sutterella
seq1435	Numerator	Butyricicoccus		seq815	Denominator	Ruminococcaceae_unclassified
seq2348	Numerator	Ruminococcus_1		seq3687	Denominator	Prevotella_9
seq248	Numerator	Phascolarctobacterium		seq1401	Denominator	Alistipes
seq577	Numerator	Escherichia/Shigella		seq2381	Denominator	Catenibacterium
seq2850	Numerator	Lachnospiraceae_unclassified		seq3911	Denominator	Clostridiales_unclassified
seq547	Numerator	Prevotella_9		seq3910	Denominator	Ruminococcaceae_unclassified
seq3032	Numerator	Prevotellaceae_unclassified		seq1444	Denominator	Bacteroides
seq2509	Numerator	Sutterella		seq2179	Denominator	Bacteroides
seq1828	Numerator	Ruminococcaceae_NK4A214_group		seq966	Denominator	Sutterella
seq2035	Numerator	Roseburia		seq2022	Denominator	Ruminococcaceae_UCG-014
seq2877	Numerator	Christensenellaceae_R-7_group		seq12	Denominator	Prevotella_9
seq2876	Numerator	Ruminococcaceae_UCG-014		seq276	Denominator	Ruminococcaceae_UCG-010
seq2878	Numerator	Mollicutes_RF39_unclassified		seq3391	Denominator	Oribacterium
seq1289	Numerator	Granulicatella		seq2562	Denominator	Lactobacillus
seq2254	Numerator	Lachnospiraceae_unclassified		seq3471	Denominator	Ruminococcaceae_UCG-009
seq2754	Numerator	Butyricimonas		seq939	Denominator	Clostridium_sensu_stricto_1
seq1460	Numerator	Butyricimonas		seq1569	Denominator	Ruminococcaceae_UCG-013
seq622	Numerator	Streptococcus		seq2778	Denominator	Prevotellaceae_NK3B31_group
seq3064	Numerator	Sutterella		seq2742	Denominator	Ruminiclostridium_1
seq2243	Numerator	Prevotellaceae_unclassified		seq923	Denominator	Lachnospiraceae_unclassified
seq797	Numerator	Ruminococcaceae_UCG-002		seq104	Denominator	Bacteroides
seq681	Numerator	Clostridiales_unclassified		seq588	Denominator	Erysipelotrichaceae_UCG-004
seq560	Numerator	Ruminococcaceae_UCG-013		seq1271	Denominator	Bacteroides
seq2201	Numerator	Ruminococcaceae_UCG-013		seq52	Denominator	Succinivibrio
seq866	Numerator	Bacteroides		seq1427	Denominator	Clostridiales_unclassified
seq2384	Numerator	Lachnospiraceae_UCG-004		seq2375	Denominator	Ruminococcaceae_unclassified
seq1196	Numerator	Faecalibacterium		seq1149	Denominator	Ruminococcaceae_UCG-002
seq1305	Numerator	Lachnospiraceae_UCG-001		seq996	Denominator	Prevotella_6
seq2373	Numerator	Lachnospiraceae_UCG-004		seq3390	Denominator	Ruminococcaceae_unclassified
seq374	Numerator	Ruminococcaceae_unclassified		seq3388	Denominator	Akkermansia
seq1750	Numerator	Parabacteroides		seq2672	Denominator	Ruminococcaceae_UCG-009
seq1387	Numerator	Ruminococcaceae_UCG-013		seq2504	Denominator	Ruminococcaceae_UCG-013
seq676	Numerator	Escherichia/Shigella		seq2711	Denominator	Clostridia_unclassified
seq2806	Numerator	Ruminococcaceae_UCG-013		seq1041	Denominator	Eggerthella
seq949	Numerator	Christensenellaceae_R-7_group		seq3351	Denominator	Ruminococcaceae_UCG-014
seq969	Numerator	Ruminococcaceae_UCG-014		seq1700	Denominator	Christensenellaceae_unclassified
seq2031	Numerator	Lachnospiraceae_unclassified		seq2034	Denominator	Peptococcaceae_unclassified
seq2808	Numerator	Raoultibacter		seq3524	Denominator	Enterobacteriaceae_unclassified
seq1913	Numerator	Lachnospiraceae_unclassified		seq4056	Denominator	Prevotellaceae_unclassified
seq1950	Numerator	Bacteroides		seq3227	Denominator	Ruminococcaceae_UCG-003
seq869	Numerator	Ruminococcaceae_unclassified		seq4055	Denominator	Paraprevotella
seq2102	Numerator	Bacteroides		seq3790	Denominator	Lachnospiraceae_unclassified
seq537	Numerator	Anaerostipes		seq960	Denominator	Bacteroides
seq522	Numerator	Prevotella_9		seq383	Denominator	Ruminococcus_1
seq1844	Numerator	Roseburia		seq3785	Denominator	Asaccharospora
seq860	Numerator	Barnesiella		seq3784	Denominator	Barnesiella
seq2142	Numerator	Lachnospiraceae_unclassified		seq3786	Denominator	Lactobacillales_unclassified
seq506	Numerator	Ruminococcaceae_unclassified		seq172	Denominator	Bacteroides
seq1035	Numerator	Megamonas		seq873	Denominator	Bacteroides
seq2240	Numerator	Ruminococcaceae_NK4A214_group		seq13	Denominator	Bacteroides
seq1969	Numerator	Acidaminococcus		seq862	Denominator	Bacteroides
seq2720	Numerator	Bifidobacterium		seq74	Denominator	Bacteroides
seq1493	Numerator	Bacteroides		seq2766	Denominator	Mitsuokella
seq2154	Numerator	Lachnoclostridium		seq2535	Denominator	Prevotella_9
seq1167	Numerator	Parabacteroides		seq3384	Denominator	Ruminococcaceae_UCG-009
seq1786	Numerator	Lachnoclostridium		seq705	Denominator	Subdoligranulum
seq3063	Numerator	Prevotella_9		seq3707	Denominator	Clostridiaceae_1_unclassified
seq713	Numerator	Prevotellaceae_unclassified		seq3706	Denominator	Clostridiales_unclassified
seq925	Numerator	Phascolarctobacterium		seq2076	Denominator	Negativibacillus
seq2661	Numerator	Mollicutes_RF39_unclassified		seq93	Denominator	Bacteroides
seq2879	Numerator	Veillonella		seq3383	Denominator	Veillonellaceae_unclassified
seq1758	Numerator	Faecalibacterium		seq3767	Denominator	Prevotella_2
seq1757	Numerator	Faecalibacterium		seq3766	Denominator	Ruminococcaceae_UCG-013
seq1257	Numerator	Coprococcus_3		seq3884	Denominator	Veillonellaceae_unclassified
seq2013	Numerator	Butyricicoccus		seq3883	Denominator	Prevotella_9
seq1869	Numerator	Lachnospiraceae_unclassified		seq327	Denominator	Ruminococcus_1
seq2702	Numerator	Mollicutes_RF39_unclassified		seq1542	Denominator	Agathobacter
seq2323	Numerator	Lachnoclostridium		seq388	Denominator	Christensenellaceae_R-7_group
seq2660	Numerator	Desulfovibrio		seq2892	Denominator	Mailhella
seq1994	Numerator	Megamonas		seq218	Denominator	Sutterella
seq1597	Numerator	Bacteroides		seq2654	Denominator	Erysipelotrichaceae_unclassified
seq1434	Numerator	Faecalibacterium		seq531	Denominator	Coprobacter
seq409	Numerator	Bacteroides		seq2228	Denominator	Bacteroides
seq1408	Numerator	Faecalibacterium		seq1485	Denominator	Parabacteroides
seq1393	Numerator	Coprococcus_2		seq185	Denominator	Bacteroides
seq1578	Numerator	Lachnoclostridium		seq3888	Denominator	Bacteroidales_unclassified
seq1576	Numerator	Acidaminococcus		seq3890	Denominator	Ruminococcaceae_unclassified
seq2550	Numerator	Mollicutes_RF39_unclassified		seq3887	Denominator	Alloprevotella
seq385	Numerator	Rikenellaceae_RC9_gut_group		seq3889	Denominator	Bacteroidia_unclassified
seq677	Numerator	Bacteroides		seq3886	Denominator	Lachnospiraceae_unclassified
seq1293	Numerator	Faecalibacterium		seq3571	Denominator	Erysipelotrichaceae_UCG-006
seq2538	Numerator	Streptococcus		seq271	Denominator	Bacteroides
seq1935	Numerator	Lachnoclostridium		seq636	Denominator	Lactobacillus
seq1199	Numerator	Acidaminococcus		seq617	Denominator	Parabacteroides
seq379	Numerator	Prevotella_9		seq803	Denominator	Escherichia/Shigella
seq1464	Numerator	Ruminococcaceae_unclassified		seq1187	Denominator	Fusobacterium
seq759	Numerator	Megamonas		seq3793	Denominator	Bacteroidales_unclassified
seq1243	Numerator	Prevotella_9		seq393	Denominator	Ruminococcaceae_UCG-014
seq972	Numerator	Phascolarctobacterium		seq1900	Denominator	Marvinbryantia
seq1788	Numerator	Prevotellaceae_NK3B31_group		seq2235	Denominator	Lachnospira
seq1914	Numerator	Lachnoclostridium		seq3531	Denominator	Aeromonas
seq1152	Numerator	Ruminiclostridium_6		seq3898	Denominator	GCA-900066225
seq924	Numerator	Prevotella_9		seq1789	Denominator	Mollicutes_RF39_unclassified
seq1328	Numerator	Lachnospiraceae_NK4A136_group		seq4118	Denominator	Prevotella_9
seq1068	Numerator	Anaerostipes		seq267	Denominator	Akkermansia
seq1311	Numerator	Veillonella		seq3788	Denominator	Clostridiaceae_1_unclassified
seq787	Numerator	Faecalibacterium		seq766	Denominator	Bacteroides
seq324	Numerator	Prevotella_9		seq623	Denominator	Bacteroides
seq1508	Numerator	Coprobacter		seq91	Denominator	Prevotella_9
seq1937	Numerator	Ruminococcus_1		seq1325	Denominator	Bacteroidales_unclassified
seq663	Numerator	Barnesiella		seq2147	Denominator	Sellimonas
seq1525	Numerator	Veillonella		seq1027	Denominator	Izimaplasmatales_unclassified
seq1106	Numerator	Ruminococcaceae_unclassified		seq3467	Denominator	Prevotellaceae_unclassified
seq1252	Numerator	Muribaculaceae_unclassified		seq1988	Denominator	Ruminococcaceae_UCG-010
seq1288	Numerator	Dialister		seq2077	Denominator	Erysipelotrichaceae_unclassified
seq2385	Numerator	Streptococcus		seq2411	Denominator	Erysipelotrichaceae_unclassified
seq2374	Numerator	Lachnospira		seq253	Denominator	Bacteroides
seq1355	Numerator	Enterobacteriaceae_unclassified		seq3901	Denominator	Bifidobacterium
seq1131	Numerator	Prevotella_9		seq3709	Denominator	Ruminococcaceae_unclassified
seq1144	Numerator	Ruminococcaceae_unclassified		seq1850	Denominator	Puniceicoccaceae_unclassified
seq1291	Numerator	Bacteroides		seq3626	Denominator	Prevotellaceae_unclassified
seq1016	Numerator	Ruminococcaceae_UCG-014		seq51	Denominator	Ruminococcus_2
seq691	Numerator	Prevotella_9		seq3526	Denominator	Lactococcus
seq1745	Numerator	Lachnospiraceae_UCG-004		seq3527	Denominator	Actinobacteria_unclassified
seq1809	Numerator	Senegalimassilia		seq992	Denominator	Lachnospiraceae_unclassified
seq1564	Numerator	Blautia		seq305	Denominator	Prevotella_2
seq1349	Numerator	Ruminococcaceae_UCG-014		seq3579	Denominator	Erysipelotrichaceae_unclassified
seq2366	Numerator	Sneathia		seq2925	Denominator	Alistipes
seq2772	Numerator	Enterobacteriaceae_unclassified		seq3131	Denominator	Eikenella
seq1490	Numerator	Faecalibacterium		seq164	Denominator	UBA1819
seq710	Numerator	Rikenellaceae_RC9_gut_group		seq3130	Denominator	Listeria
seq997	Numerator	Enterobacteriaceae_unclassified		seq3248	Denominator	Prevotellaceae_unclassified
seq2214	Numerator	Mollicutes_RF39_unclassified		seq2948	Denominator	Firmicutes_unclassified_unclassified
seq1510	Numerator	Butyricicoccus		seq182	Denominator	Ruminococcaceae_UCG-014
seq2195	Numerator	Dialister		seq222	Denominator	Ruminiclostridium_6
seq2478	Numerator	Ruminococcaceae_UCG-014		seq1595	Denominator	Enterobacter
seq2164	Numerator	Agathobacter		seq1235	Denominator	Ruminococcaceae_unclassified
seq2440	Numerator	Lachnospiraceae_UCG-010		seq434	Denominator	Ruminococcaceae_UCG-005
seq1160	Numerator	Muribaculaceae_unclassified		seq3913	Denominator	Agathobacter
seq796	Numerator	Bacteroides		seq3912	Denominator	Bacteroidales_unclassified
seq2441	Numerator	Sutterella		seq11	Denominator	Ruminococcaceae_unclassified
seq2103	Numerator	Butyricicoccus		seq3578	Denominator	Sutterella
seq1159	Numerator	Parabacteroides		seq2321	Denominator	Lachnospira
seq643	Numerator	Dialister		seq1890	Denominator	Veillonella
seq1398	Numerator	Sutterella		seq987	Denominator	Butyricimonas
seq1123	Numerator	Prevotella_9		seq255	Denominator	Faecalibacterium
seq762	Numerator	Prevotella_9		seq1432	Denominator	Butyricicoccus
seq1330	Numerator	Butyricicoccus		seq3132	Denominator	Succinivibrionaceae_unclassified
seq1188	Numerator	Bacteroides		seq341	Denominator	Dialister
seq631	Numerator	Dialister		seq530	Denominator	Bacteroides
seq1322	Numerator	Lachnospira		seq3574	Denominator	Coprobacter
seq1825	Numerator	Ruminococcaceae_UCG-014		seq235	Denominator	Prevotella_9
seq2094	Numerator	Ruminococcaceae_UCG-014		seq1541	Denominator	Ruminococcaceae_unclassified
seq649	Numerator	Butyricicoccus		seq3162	Denominator	Bacteroidales_unclassified
seq876	Numerator	Parabacteroides		seq2831	Denominator	Alistipes
seq2083	Numerator	Rothia		seq3874	Denominator	Ruminococcaceae_unclassified
seq1124	Numerator	Parasutterella		seq3873	Denominator	Lachnospiraceae_UCG-010
seq729	Numerator	Prevotella_9		seq1418	Denominator	Christensenellaceae_R-7_group
seq2367	Numerator	Ruminococcus_1		seq986	Denominator	Christensenellaceae_R-7_group
seq1995	Numerator	Ruminococcaceae_UCG-014		seq931	Denominator	Ruminococcaceae_NK4A214_group
seq1962	Numerator	Enterobacteriaceae_unclassified		seq983	Denominator	Ruminococcaceae_unclassified
seq2638	Numerator	Blautia		seq174	Denominator	Streptococcus
seq2003	Numerator	Subdoligranulum		seq53	Denominator	Ruminococcaceae_NK4A214_group
seq1946	Numerator	Muribaculaceae_unclassified		seq3915	Denominator	Clostridiales_unclassified
seq1059	Numerator	Acidaminococcus		seq1806	Denominator	Faecalitalea
seq1521	Numerator	Lachnospiraceae_UCG-010		seq1254	Denominator	Ruminococcus_1
seq1151	Numerator	Prevotella_9		seq2188	Denominator	Prevotellaceae_unclassified
seq1170	Numerator	Enterobacteriaceae_unclassified		seq356	Denominator	Desulfovibrio
seq2493	Numerator	Lelliottia		seq2315	Denominator	Staphylococcus
seq1089	Numerator	Lachnospiraceae_unclassified		seq3566	Denominator	Bacteroides
seq1067	Numerator	Bacteroides		seq1494	Denominator	Bacteroides
seq675	Numerator	Dialister		seq4058	Denominator	Ruminococcaceae_unclassified
seq629	Numerator	Agathobacter		seq4060	Denominator	Prevotella_9
seq647	Numerator	Ruminiclostridium_6		seq4061	Denominator	Barnesiella
seq2095	Numerator	Succinivibrio		seq4059	Denominator	Alistipes
seq1057	Numerator	Lachnospiraceae_unclassified		seq4057	Denominator	Bifidobacteriaceae_unclassified
seq171	Numerator	Ruminococcaceae_UCG-010		seq4062	Denominator	Catenibacterium
seq2423	Numerator	Haemophilus		seq4063	Denominator	Clostridiales_unclassified
seq1641	Numerator	Ruminococcaceae_UCG-005		seq1684	Denominator	Lactobacillus
seq817	Numerator	Bacteroides		seq1457	Denominator	Mollicutes_RF39_unclassified
seq768	Numerator	Parasutterella		seq1229	Denominator	Bacteroides
seq340	Numerator	Elusimicrobium		seq3905	Denominator	Ruminococcaceae_UCG-013
seq1051	Numerator	Butyricicoccus		seq3224	Denominator	Bacteroides
seq2291	Numerator	Enterobacteriaceae_unclassified		seq331	Denominator	Ruminococcaceae_UCG-014
seq1864	Numerator	Haemophilus		seq855	Denominator	Bifidobacterium
seq1241	Numerator	Catenibacterium		seq118	Denominator	Clostridium_sensu_stricto_1
seq1154	Numerator	Ruminococcaceae_UCG-002		seq1268	Denominator	Butyricicoccus
seq1181	Numerator	Roseburia		seq4347	Denominator	Ruminococcaceae_unclassified
seq842	Numerator	Agathobacter		seq4349	Denominator	Ruminococcaceae_UCG-005
seq898	Numerator	Bacteroides		seq3907	Denominator	Bacteroidales_unclassified
seq853	Numerator	Bacteroides		seq4348	Denominator	Lachnospiraceae_UCG-004
seq450	Numerator	Escherichia/Shigella		seq4081	Denominator	Ruminococcaceae_unclassified
seq1668	Numerator	Ruminococcaceae_NK4A214_group		seq4078	Denominator	Lachnospiraceae_unclassified
seq1561	Numerator	Prevotellaceae_NK3B31_group		seq4075	Denominator	Dialister
seq1477	Numerator	Lachnospira		seq4077	Denominator	Acidaminococcus
seq1040	Numerator	Ruminococcaceae_unclassified		seq4082	Denominator	Lachnospiraceae_unclassified
seq1323	Numerator	Ruminococcaceae_unclassified		seq4076	Denominator	Ruminococcaceae_unclassified
seq651	Numerator	Bacteroides		seq4079	Denominator	Bacteroides
seq1345	Numerator	Haemophilus		seq4080	Denominator	Ruminococcaceae_unclassified
seq935	Numerator	Lachnospiraceae_unclassified		seq4083	Denominator	Alloprevotella
seq502	Numerator	Parabacteroides		seq3628	Denominator	Lachnospiraceae_unclassified
seq1877	Numerator	Roseburia		seq3630	Denominator	Ruminococcus_1
seq1117	Numerator	Alloprevotella		seq749	Denominator	Erysipelotrichaceae_unclassified
seq838	Numerator	Lachnospiraceae_unclassified		seq3629	Denominator	Prevotella_9
seq1274	Numerator	Agathobacter		seq3428	Denominator	Butyricimonas
seq1048	Numerator	Prevotella_9		seq1556	Denominator	Negativibacillus
seq594	Numerator	Prevotellaceae_NK3B31_group		seq3321	Denominator	Prevotellaceae_unclassified
seq903	Numerator	Prevotella_9		seq532	Denominator	Ruminiclostridium_9
seq1064	Numerator	Alloprevotella		seq165	Denominator	Ruminiclostridium_6
seq1491	Numerator	Ruminococcaceae_unclassified		seq180	Denominator	CAG-873
seq568	Numerator	Prevotella_9		seq3289	Denominator	Bacteroidia_unclassified
seq1070	Numerator	Alloprevotella		seq618	Denominator	Ruminococcaceae_UCG-002
seq1182	Numerator	Faecalibacterium		seq308	Denominator	Ruminococcaceae_UCG-008
