# Supplementary material for: Stratification of the Gut Microbiota Composition Landscape across the Alzheimer's Disease Continuum in a Turkish Cohort
Source: mSystems. 2022 Feb 8;7(1):e00004-22. doi: 10.1128/msystems.00004-22 (PMC8823292; doi:10.1128/msystems.00004-22)
Supplement: DATA SET S1 [file msystems.00004-22-sd001.xlsx]

## Sheet: Data Set S1 Tab1
Data Set S1, Tab1. Ranking of SAFE Scores Calculated Using Bray-Curtis Distance Filtering Step
name	SAFE total score	number of enriched nodes	number of enriched samples	SAFE enriched score	enriched abundance ratio	enriched SAFE score ratio
Prevotella_9	30.7147	38	44	28.2916	0.844233	0.921112
Ruminococcaceae_unclassified	31.3778	41	41	28.0983	0.5146	0.895485
Bacteroides	29.767	38	38	27.0955	0.646726	0.910255
Lachnospiraceae_NK4A136_group	28.9966	36	45	26.3553	0.631496	0.908911
Coprococcus_2	25.8465	31	41	22.4926	0.579971	0.870239
GCA-900066575	27.2793	38	56	22.3474	0.756303	0.819209
Lachnospiraceae_unclassified	24.9867	29	30	21.8544	0.420531	0.874642
Ruminococcaceae_UCG-002	26.2566	33	34	21.0042	0.49064	0.799958
GCA-900066225	26.2462	32	50	20.5971	0.628571	0.784764
Christensenellaceae_R-7_group	22.2907	30	33	20.5834	0.592808	0.923406
Odoribacter	24.423	29	41	20.5647	0.623011	0.842023
Barnesiella	22.9539	29	33	20.5131	0.55258	0.893663
Holdemania	22.6025	28	36	20.2512	0.641026	0.895972
Alistipes	21.9657	29	31	19.7438	0.532357	0.898848
Barnesiellaceae_unclassified	21.1244	27	34	19.5406	0.766798	0.925023
Ruminococcaceae_UCG-014	21.3671	25	25	19.0715	0.514767	0.892561
Ruminococcaceae_UCG-005	23.4131	32	39	19.0494	0.598972	0.813622
Hungatella	23.4606	32	38	19.0025	0.92973	0.809974
Dialister	23.9073	31	45	18.8654	0.494907	0.789107
Mollicutes_RF39_unclassified_unclassified	20.3217	26	27	18.8523	0.646109	0.927692
Haemophilus	21.0967	28	39	18.1973	0.598253	0.862567
Bilophila	22.384	28	37	18.1662	0.504446	0.811573
Tyzzerella_3	20.3477	25	32	18.0544	0.74744	0.887295
Faecalibacterium	26.9675	28	44	17.3945	0.458292	0.645016
Lachnospiraceae_FCS020_group	22.2081	25	46	16.7265	0.528509	0.753171
Subdoligranulum	23.0216	27	42	16.6247	0.389276	0.722134
Oxalobacter	17.187	27	28	16.4595	0.609467	0.95767
Ruminococcaceae_UCG-013	19.5982	25	37	16.4055	0.523269	0.837092
Parabacteroides	19.8368	23	30	16.0174	0.492806	0.807461
Clostridia_unclassified	18.9916	27	38	15.7775	0.5	0.830763
Lachnospiraceae_NK4B4_group	17.9059	21	39	15.3896	0.866667	0.859474
Fusicatenibacter	19.8029	22	36	15.3225	0.400225	0.773749
DTU014_unclassified_unclassified	16.4982	24	36	15.2919	0.833333	0.926884
Erysipelotrichaceae_unclassified	16.1787	22	23	15.1823	0.347826	0.938413
Family_XIII_unclassified	16.9415	21	31	15.0597	0.590909	0.888924
Prevotella_2	18.3831	20	32	15.0041	0.744163	0.816191
Paraprevotella	18.6155	23	36	14.9134	0.53561	0.801131
Eggerthella	16.1958	22	30	14.8765	0.03	0.918543
Lachnospiraceae_ND3007_group	19.0587	24	41	14.4367	0.591718	0.757487
Faecalitalea	15.6606	20	31	14.2703	0.0380952	0.911224
Solobacterium	15.5792	22	32	14.1778	0.658031	0.910046
Ruminococcaceae_UCG-009	16.7187	19	28	13.8037	0.670185	0.825645
Sanguibacteroides	15.9204	20	27	13.7547	0.884615	0.863964
Streptococcus	15.0739	20	39	13.6764	0.572063	0.907286
Eggerthellaceae_unclassified	17.2859	21	33	13.4997	0.344186	0.780969
FD2005	14.8963	20	25	13.491	0.96	0.905663
Ruminococcaceae_NK4A214_group	17.3719	20	28	13.4345	0.423187	0.77335
Bacillus	13.981	21	37	13.3124	1	0.952178
Pseudoflavonifractor	13.8726	21	37	13.2295	0.2	0.953639
Coprobacillus	14.7804	19	26	13.0215	0.95283	0.880994
Prevotellaceae_unclassified	15.0876	19	26	12.7906	0.297208	0.847758
Ruminiclostridium_6	15.8387	19	31	12.7897	0.47055	0.807501
Ruminococcaceae_UCG-011	14.4212	20	25	12.7259	0.756098	0.882448
Intestinimonas	14.1057	22	23	12.6359	0.58348	0.895798
Novosphingobium	13.2796	17	28	12.2023	1	0.918872
Ruminococcaceae_UCG-010	18.5683	21	29	12.135	0.585261	0.653531
Lelliottia	13.2436	17	28	12.1198	1	0.915141
Lactobacillales_unclassified_unclassified	13.3635	18	22	12.084	0.818182	0.904251
Porphyromonadaceae_unclassified	13.9385	19	30	12.0821	1	0.86681
Alphaproteobacteria_unclassified	14.8938	18	35	12.0762	1	0.810822
Dorea	17.9516	26	33	12.0602	0.439256	0.671819
Peptococcaceae_unclassified	14.4043	18	26	11.9556	0.61	0.830003
Eisenbergiella	15.938	17	29	11.8755	0.823529	0.745107
Ruminococcaceae_UCG-004	16.8125	21	46	11.8627	0.669643	0.705589
Raoultella	12.7839	18	36	11.6658	1	0.91254
Tannerellaceae_unclassified	14.5589	17	24	11.6235	1	0.798373
Bifidobacteriaceae_unclassified	13.6411	17	27	11.5852	0.75	0.849283
Puniceicoccaceae_unclassified	12.6739	18	29	11.4311	0.770243	0.901935
Coriobacteriaceae_UCG-003	11.5793	16	20	11.3304	1	0.978509
Elusimicrobium	14.2665	19	39	11.2631	0.807242	0.789475
Oribacterium	13.0621	17	30	11.2569	0.779221	0.8618
Butyrivibrio	17.6913	19	37	11.2428	0.739768	0.635497
Clostridiales_unclassified_unclassified	14.7615	20	29	11.2417	0.476374	0.761555
Desulfovibrio	12.2417	15	19	11.1567	0.576827	0.911372
Alloprevotella	16.1428	17	31	10.9941	0.495655	0.681052
Bacteroidia_unclassified	12.1078	18	27	10.9817	0.868657	0.906995
Lachnospiraceae_UCG-004	17.0771	19	26	10.8686	0.305407	0.636442
Enterococcus	12.7271	19	26	10.7419	0.573982	0.844019
Ruminococcaceae_UCG-003	16.0768	17	21	10.7235	0.317035	0.667016
Prevotellaceae_UCG-003	12.6512	17	28	10.698	1	0.845612
Rikenellaceae_RC9_gut_group	11.7576	18	22	10.582	0.437795	0.900014
Porphyromonas	12.2224	18	29	10.569	1	0.864727
Weissella	14.8612	17	27	10.545	0.740458	0.709566
Bifidobacterium	15.1256	16	27	10.4229	0.324036	0.68909
Prevotellaceae_UCG-001	10.2387	15	22	10.2074	0.822086	0.996949
Muribaculaceae_unclassified	12.8221	17	23	10.1799	0.453393	0.793936
Prevotella_1	10.9238	14	25	10.0234	1	0.917572
Ezakiella	14.4872	20	39	9.92878	1	0.685349
Klebsiella	11.729	16	23	9.8804	0.718995	0.842392
Prevotella	11.4372	17	19	9.85456	0.691589	0.861627
Actinomyces	11.8502	17	33	9.82177	1	0.828825
Butyricimonas	13.7592	16	24	9.77066	0.331557	0.710116
Negativibacillus	11.0053	16	22	9.74309	0.150794	0.885309
Shuttleworthia	10.5369	14	25	9.58785	0.416667	0.909932
vadinBE97_unclassified	11.6835	17	25	9.58118	0.694631	0.82006
Oscillibacter	15.6079	16	32	9.49151	0.485473	0.608123
Sutterella	10.3332	13	18	9.45046	0.427623	0.91457
Gordonibacter	11.2758	15	33	9.35653	0.8	0.82979
Coriobacteriales_Incertae_Sedis_unclassified	10.521	16	31	8.97204	0.559748	0.852776
Parasutterella	11.9425	13	25	8.79835	0.244831	0.736727
Agathobacter	16.7247	14	26	8.74472	0.283411	0.522862
Citrobacter	11.585	14	24	8.7423	0.772152	0.754623
Victivallaceae_unclassified	12.1286	15	30	8.62816	0.728856	0.711389
Sarcina	11.9352	13	29	8.52852	0.621777	0.714567
Betaproteobacteriales_unclassified_unclassified	9.0561	13	30	8.52218	1	0.941042
Cellulosilyticum	11.5814	14	25	8.33982	0.75	0.720107
DTU089	11.5651	12	23	8.33586	0.434783	0.72078
Prevotella_6	10.496	13	20	8.31219	0.748428	0.791935
Olsenella	8.89016	12	15	8.3094	0.364119	0.934674
Phascolarctobacterium	9.66185	12	19	8.25448	0.518151	0.854337
Pyramidobacter	8.33312	13	18	8.22964	1	0.987582
Erysipelatoclostridium	10.7118	13	24	8.22442	0.362857	0.767792
Succinivibrio	11.0943	16	21	8.19303	0.305514	0.738492
Sneathia	9.64527	14	26	8.04719	1	0.834315
Desulfovibrionaceae_unclassified	8.85117	12	12	8.03498	0.375	0.907787
Holdemanella	13.2271	14	17	8.02782	0.358221	0.606924
Enterobacter	8.91916	12	15	7.87963	0.335046	0.88345
Campylobacter	10.0887	12	17	7.86079	0.723684	0.779166
Rhodospirillales_unclassified_unclassified	10.4942	13	18	7.8118	0.505583	0.744393
Hydrogenoanaerobacterium	9.81149	11	14	7.78106	0.809524	0.793056
Prevotella_7	10.3358	15	16	7.7111	0.644977	0.746057
Tyzzerella_4	12.1624	12	21	7.65397	0.658297	0.629313
Comamonas	9.27608	11	16	7.50637	0.97074	0.809219
Atopobium	8.78122	12	20	7.47416	1	0.851153
CAG-352	9.75933	16	23	7.34804	0.684615	0.752924
Tyzzerella	10.1372	11	21	7.3365	0.225941	0.72372
CAG-873	8.09571	12	15	7.32996	0.581911	0.905413
Finegoldia	8.16397	11	16	7.32978	1	0.897822
Treponema_2	8.1265	11	16	7.32344	1	0.90118
Corynebacterium_1	8.72801	12	20	7.30626	1	0.837104
Catenibacterium	10.4373	12	12	7.24312	0.324087	0.693965
Erysipelotrichia_unclassified	8.45221	12	20	7.18518	1	0.850095
Flavobacterium	10.0367	11	17	7.18466	1	0.71584
Anaerostipes	7.99129	11	15	7.17505	0.227879	0.897858
Synergistes	7.99159	11	16	7.15825	1	0.895723
Roseburia	17.5242	18	35	7.14819	0.427133	0.407904
Opitutales_unclassified_unclassified	8.41316	11	15	7.09595	0.830688	0.843434
Acinetobacter	9.90738	11	17	7.08945	1	0.715572
Pseudomonas	10.1419	11	17	7.04932	0.973251	0.695071
Ruminococcaceae_UCG-008	9.25518	11	14	7.03858	0.23225	0.760502
Lactococcus	9.90802	11	25	7.03211	0.664596	0.709739
Parvimonas	9.8288	11	17	7.01947	0.941176	0.714174
Oscillospira	9.08458	10	20	6.96179	0.695652	0.76633
Gemella	8.08174	10	20	6.96155	1	0.861393
Lachnoclostridium	8.49495	11	14	6.87367	0.330537	0.809147
Mailhella	9.38022	12	23	6.83238	0.853933	0.728381
Anaerotruncus	8.52231	10	11	6.76905	0.638889	0.794275
Mollicutes_unclassified	7.665	11	21	6.75587	1	0.881393
Enterobacteriaceae_unclassified	7.55566	10	14	6.72145	0.307332	0.889591
Fournierella	8.54192	12	22	6.67058	0.526012	0.780923
Victivallales_unclassified_unclassified	8.46723	11	21	6.6585	0.869565	0.786385
Lachnospiraceae_UCG-010	14.6874	12	28	6.64031	0.276099	0.45211
Coprobacter	11.0808	10	14	6.54908	0.379085	0.591027
Rikenella	6.52923	10	16	6.52923	1	1
Succinivibrionaceae_unclassified	10.3274	10	17	6.52491	0.4375	0.631807
Coprococcus_1	11.9589	11	13	6.51096	0.189738	0.544443
Slackia	9.31859	12	27	6.50208	0.562189	0.697754
Veillonellaceae_unclassified	12.2451	13	15	6.39265	0.342105	0.522056
Adlercreutzia	7.91865	11	23	6.38698	1	0.806574
Desulfovibrionales_unclassified_unclassified	6.35194	10	16	6.35194	1	1
Eubacterium	8.06288	10	18	6.26387	1	0.776878
Anaeroplasma	11.1755	14	30	6.26005	0.514943	0.56016
Ruminococcaceae_UCG-007	6.15428	9	8	6.15428	0.8	1
Family_XIII_AD3011_group	7.60962	9	8	6.15428	0.317483	0.80875
Ruminiclostridium_1	9.3005	9	19	6.15428	0.428571	0.661715
Collinsella	6.15428	9	8	6.15428	0.436824	1
Cloacibacillus	6.15428	9	8	6.15428	0.908654	1
Ruminiclostridium_5	6.46798	9	8	6.15428	0.293165	0.951499
Pygmaiobacter	6.15428	9	8	6.15428	0.466667	1
Candidatus_Soleaferrea	6.61775	9	8	6.15428	0.2	0.929966
Erysipelotrichaceae_UCG-003	6.41335	9	8	6.15428	0.283443	0.959604
Anaerofilum	6.32155	9	8	6.15428	0.272727	0.97354
Merdibacter	6.15428	9	8	6.15428	1	1
Allisonella	6.30058	9	15	6.15428	0.625	0.97678
Christensenellaceae_unclassified	7.84368	9	8	6.15428	0.215887	0.784617
Catabacter	6.91424	9	19	6.15428	1	0.890087
Firmicutes_unclassified	6.41746	9	8	6.15428	0.261905	0.95899
Akkermansia	8.49362	9	8	6.15428	0.168298	0.724577
Negativicutes_unclassified	7.07574	9	14	6.15407	0.2	0.869742
Staphylococcus	7.1258	9	23	6.15407	0.769231	0.863631
Enterorhabdus	6.86351	9	19	6.15407	0.894737	0.896636
Burkholderiaceae_unclassified	7.22856	9	18	6.15407	0.432258	0.851355
Melissococcus	6.66384	9	12	6.15407	1	0.923501
GCA-900066755	6.15407	9	8	6.15407	1	1
Ruminococcus_1	10.5006	9	10	5.96225	0.118063	0.567798
Caproiciproducens	11.9373	11	22	5.89174	0.241803	0.493557
Terrisporobacter	6.58807	9	8	5.79949	0.219844	0.880302
Clostridiales_vadinBB60_unclassified	8.66224	9	18	5.7731	0.179764	0.666467
Blautia	11.5152	12	23	5.67712	0.167927	0.493011
CAG-56	8.58043	12	15	5.61638	0.284974	0.654558
Veillonella	10.4999	11	18	5.57985	0.141752	0.531419
Escherichia/Shigella	7.56372	9	13	5.38463	0.24229	0.711903
Lachnospira	6.98963	8	13	5.35984	0.240051	0.766827
Turicibacter	7.4741	8	13	5.35984	0.373596	0.717122
Acidaminococcus	7.42984	10	18	5.0402	0.537824	0.678372
Prevotellaceae_NK3B31_group	5.06769	8	13	4.99424	0.722325	0.985507
Lachnospiraceae_UCG-001	12.4264	9	16	4.77149	0.251286	0.383981
Sellimonas	7.689	8	17	4.73627	0.586207	0.61598
Megamonas	5.27045	7	7	4.58012	0.667821	0.869019
dgA-11_gut_group	5.14904	7	7	4.58012	0.672727	0.889509
Lachnospiraceae_NK3A20_group	5.16524	7	7	4.58012	0.80274	0.886719
Intestinibacter	10.9158	8	7	4.47029	0.227969	0.409525
Raoultibacter	6.74227	10	18	4.41862	1	0.655361
Megasphaera	6.34578	8	20	4.34131	0.506554	0.684125
Izimaplasmatales_unclassified_unclassified	9.24473	8	21	4.32681	0.206811	0.46803
Fusobacterium	5.56776	7	12	4.30875	0.167849	0.773874
Lautropia	4.68798	7	13	4.28255	1	0.913517
Eikenella	4.63524	7	13	4.26114	1	0.919293
Ruminiclostridium_9	7.37771	8	9	4.24617	0.188144	0.57554
Erysipelotrichaceae_UCG-004	5.41137	6	9	3.81723	0.295503	0.705408
Victivallis	4.27263	6	9	3.81723	0.297491	0.893413
Marvinbryantia	11.0047	10	24	3.8007	0.497445	0.345372
Clostridium_sensu_stricto_1	8.73995	7	8	3.77279	0.327917	0.431672
Howardella	7.08528	7	4	3.68614	0.260802	0.520254
Coprococcus_3	4.50439	6	12	3.62879	0.246897	0.805613
Helicobacter	4.24114	8	22	3.36822	1	0.794178
Mogibacterium	3.76952	7	4	3.34104	1	0.88633
Lactobacillus	5.02701	6	6	3.26601	0.181896	0.649691
Selenomonas	3.81135	8	22	2.9881	1	0.784001
Family_XIII_UCG-001	9.79839	5	7	2.75881	0.171875	0.281558
Mitsuokella	7.8472	6	12	2.67269	0.233766	0.340592
Flavonifractor	2.70015	5	11	2.4371	0.551192	0.902577
Granulicatella	5.46099	4	7	2.3544	0.532258	0.431131
Romboutsia	5.23341	4	3	2.3544	0.195008	0.449879
Rothia	4.92189	4	7	2.3544	0.88	0.478353
Coriobacteriales_unclassified_unclassified	3.75404	4	7	2.35431	1	0.62714
Butyricicoccus	14.3102	6	18	2.25503	0.234786	0.157581
Senegalimassilia	4.84867	5	10	2.15382	0.22293	0.444209
Clostridiaceae_1_unclassified	5.16128	5	8	2.08481	0.5	0.403933
Ruminococcus_2	7.51614	3	10	1.40643	0.20347	0.187122
Peptoniphilus	1.55571	2	2	1.01444	1	0.652077
Proteiniphilum	1.62849	2	2	1.01439	1	0.622905
Bacteroidales_unclassified_unclassified	3.63168	2	5	1.01439	0.362582	0.279318
Epulopiscium	2.01586	2	2	0.851632	0.647059	0.422466
Anaerosalibacter	1.4091	2	2	0.851632	1	0.604381
Sporanaerobacter	1.2683	2	2	0.756424	1	0.596408
Catenisphaera	2.62249	0	0	0	0	0
Peptococcus	0	0	0	0	0
Lachnospiraceae_UCG-003	5.23147	0	0	0	0	0
Clostridioides	0.852929	0	0	0	0	0
Acidaminococcaceae_unclassified	0	0	0	0	0
Pediococcus	0	0	0	0	0
Anaeroglobus	0	0	0	0	0
UC5-1-2E3	0	0	0	0	0
Prevotellaceae_UCG-004	0	0	0	0	0
Listeria	0	0	0	0	0
Defluviitaleaceae_UCG-011	4.52915	0	0	0	0	0
UBA1819	5.56728	0	0	0	0	0
Actinobacteria_unclassified	0	0	0	0	0
Gammaproteobacteria_unclassified	0	0	0	0	0
Bacilli_unclassified	0	0	0	0	0
Pseudoramibacter	0	0	0	0	0
Lactonifactor	0	0	0	0	0

## Sheet: Data Set S2 Tab2
Data Set S1, Tab2 .Ranking of SAFE Scores Calculated Using Jensen-Shannon Distance Filtering Step
name	SAFE total score	number of enriched nodes	number of enriched samples	SAFE enriched score	enriched abundance ratio	enriched SAFE score ratio
Ruminococcaceae_unclassified	39.3644	50	46	36.7316	0.568926	0.933117
Ruminococcaceae_UCG-005	40.3015	53	51	36.3925	0.714351	0.903005
Prevotella_9	35.1005	43	42	33.0344	0.81619	0.941139
GCA-900066575	35.9727	46	55	31.1134	0.745098	0.864917
Lachnospiraceae_unclassified	33.753	42	40	30.8226	0.468774	0.913182
Lachnospiraceae_NK4A136_group	32.3859	48	59	28.5303	0.744536	0.880946
Mollicutes_RF39_unclassified_unclassified	28.2382	36	31	26.3765	0.687959	0.934072
Ruminococcaceae_UCG-002	33.2325	40	38	26.0545	0.531091	0.784008
Bacteroides	28.8121	32	36	24.4191	0.620534	0.847531
Lachnospiraceae_FCS020_group	25.292	32	44	23.0295	0.464912	0.910546
Alistipes	25.0103	33	34	21.819	0.547097	0.872401
GCA-900066225	24.8181	32	43	21.4633	0.638095	0.864825
Faecalibacterium	29.0698	35	49	20.8891	0.47267	0.718582
Blautia	26.0915	31	33	20.6428	0.286014	0.791172
Ruminococcaceae_UCG-004	22.9426	31	48	20.4766	0.741071	0.892515
Intestinimonas	23.524	28	27	20.4633	0.643234	0.86989
Oxalobacter	22.522	27	22	20.2094	0.52071	0.897318
DTU014_unclassified_unclassified	22.0878	28	40	20.1716	0.833333	0.913249
Lachnospiraceae_ND3007_group	24.6453	34	42	20.0899	0.588406	0.815163
Ruminococcaceae_UCG-013	23.3315	28	31	19.983	0.527962	0.856483
Lachnospiraceae_NK4B4_group	22.4151	29	40	19.9108	1	0.888276
Odoribacter	25.1564	30	36	19.8145	0.589877	0.787655
Coprococcus_2	24.9743	33	44	19.6276	0.661473	0.78591
Peptococcaceae_unclassified	21.7611	27	31	19.5324	0.7	0.897586
Dorea	23.3197	29	30	19.3529	0.415907	0.829897
Dialister	24.5624	28	34	19.0757	0.421869	0.776624
Holdemanella	21.5652	28	30	18.1639	0.589621	0.842278
Ruminococcaceae_UCG-014	21.9342	26	26	17.7457	0.570913	0.809042
Haemophilus	18.9081	26	33	17.4512	0.585153	0.922946
Ezakiella	20.744	26	36	17.1091	1	0.824773
Butyricicoccus	23.5918	31	33	16.4499	0.438066	0.69727
Oscillibacter	23.3023	25	38	16.272	0.53702	0.698303
Coprococcus_1	23.7006	27	37	16.2267	0.469268	0.684651
Agathobacter	22.9708	25	33	15.7093	0.376747	0.683882
vadinBE97_unclassified	18.1522	21	25	15.6379	0.610738	0.861486
Rikenellaceae_RC9_gut_group	18.2613	22	23	15.4542	0.425765	0.846284
Barnesiella	18.1808	22	25	15.2156	0.450907	0.836907
Anaeroplasma	16.5284	21	25	14.8483	0.695402	0.898346
Christensenellaceae_R-7_group	21.3554	21	24	14.8211	0.445944	0.69402
FD2005	16.3784	21	22	14.704	0.96	0.897771
Sarcina	17.1872	23	33	14.3736	0.696275	0.836297
Caproiciproducens	17.5546	22	33	14.3256	0.266393	0.816059
CAG-56	16.6676	22	27	14.0709	0.342617	0.844205
Raoultibacter	14.5396	19	23	13.754	1	0.945972
Lactobacillales_unclassified_unclassified	15.3145	21	19	13.7031	0.818182	0.894782
Fusicatenibacter	20.9242	25	35	13.5857	0.419153	0.649281
Turicibacter	17.2759	22	30	13.5776	0.772472	0.785929
Alloprevotella	14.4188	19	24	13.5588	0.470945	0.940355
Ruminococcaceae_UCG-003	16.8396	20	24	13.2046	0.314143	0.784139
Prevotellaceae_unclassified	16.8459	23	32	13.0625	0.31374	0.775413
Lactococcus	14.62	21	35	12.9501	0.962733	0.885782
Betaproteobacteriales_unclassified_unclassified	13.8323	18	30	12.902	1	0.932744
Eisenbergiella	15.0557	20	27	12.7861	0.823529	0.849258
Parabacteroides	18.64	19	26	12.749	0.399419	0.683957
Ruminococcaceae_NK4A214_group	17.3231	24	29	12.6702	0.414141	0.731405
Clostridium_sensu_stricto_1	15.0482	21	24	12.4945	0.510256	0.830296
Terrisporobacter	13.9233	18	17	12.4681	0.402724	0.895483
Raoultella	14.7983	19	30	12.3503	1	0.834574
Prevotella_2	15.1533	19	27	12.3454	0.669509	0.814698
Prevotella_1	12.8101	18	25	12.1798	1	0.9508
Coriobacteriales_Incertae_Sedis_unclassified	13.7476	20	31	12.0276	0.45283	0.874892
Pseudomonas	15.358	17	25	11.9813	0.973251	0.780132
Acinetobacter	14.9097	17	25	11.9602	1	0.802174
Oribacterium	14.7627	20	29	11.9541	0.779221	0.80975
Shuttleworthia	12.6286	18	25	11.9501	0.416667	0.94628
Akkermansia	13.6942	24	25	11.6785	0.399654	0.852806
Flavobacterium	14.5615	17	25	11.6756	1	0.80181
Muribaculaceae_unclassified	15.9799	22	32	11.6118	0.444399	0.726651
Cellulosilyticum	12.0085	18	25	11.5949	0.75	0.965557
CAG-873	12.8149	18	18	11.518	0.510716	0.898799
Ruminiclostridium_6	14.9015	18	23	11.517	0.389698	0.772874
Bacteroidia_unclassified	12.7285	21	28	11.4293	0.862687	0.897928
Fournierella	15.3641	18	27	11.3149	0.508671	0.736448
Howardella	12.2706	18	16	11.2906	0.515432	0.920137
Ruminococcus_2	16.3511	20	26	11.2551	0.463416	0.688338
Negativibacillus	11.5655	17	18	11.1571	0.150794	0.964688
Mollicutes_unclassified	12.6677	15	20	10.9922	1	0.867731
Eggerthella	13.1011	16	24	10.9858	0.03	0.838539
Lachnospiraceae_NK3A20_group	11.503	16	15	10.8709	0.80274	0.945047
Lelliottia	11.8453	16	24	10.8273	1	0.914065
Gordonibacter	12.3866	16	26	10.7812	0.8	0.870391
Olsenella	12.0536	17	19	10.6565	0.675159	0.884094
Family_XIII_AD3011_group	12.4422	16	19	10.6151	0.493706	0.85315
Coriobacteriaceae_UCG-003	11.1765	16	19	10.5957	1	0.948035
Ruminococcaceae_UCG-011	12.1953	17	24	10.5034	0.756098	0.86127
Candidatus_Soleaferrea	13.0842	21	29	10.4651	0.5	0.799829
Romboutsia	12.9621	18	19	10.4572	0.512479	0.80675
Parvimonas	12.1023	16	21	10.3601	0.941176	0.856044
Novosphingobium	11.3789	16	24	10.3561	1	0.910112
Porphyromonadaceae_unclassified	10.6751	15	25	10.0338	1	0.939928
Prevotella	13.0261	15	21	9.82883	0.626168	0.754548
Bifidobacterium	13.3085	15	26	9.74173	0.316259	0.731993
Klebsiella	12.129	16	23	9.73345	0.635269	0.802494
Sanguibacteroides	12.5883	20	27	9.72878	0.884615	0.772843
Hungatella	13.0855	16	26	9.70864	0.765766	0.741938
Alphaproteobacteria_unclassified	12.0215	19	33	9.70612	1	0.807395
Clostridia_unclassified	16.1566	15	24	9.54532	0.383721	0.590799
Marvinbryantia	16.8654	19	23	9.52264	0.608177	0.564626
Lachnospiraceae_UCG-004	18.2507	15	20	9.45017	0.334522	0.517798
Parasutterella	18.1306	17	31	9.44232	0.353101	0.520794
Rothia	10.1418	16	16	9.41655	1	0.928491
Weissella	13.2698	19	32	9.3755	0.931298	0.706531
Lachnospiraceae_UCG-001	16.5668	22	28	9.34991	0.382933	0.564375
Ruminococcaceae_UCG-008	10.1771	17	21	9.23698	0.496992	0.907624
Mailhella	10.5061	14	19	9.20167	0.853933	0.875838
Coprobacillus	11.8374	14	22	9.11926	0.95283	0.770378
Erysipelotrichaceae_unclassified	12.8594	13	16	9.11426	0.343249	0.708763
Burkholderiaceae_unclassified	12.438	13	17	9.11397	0.5	0.732751
Solobacterium	13.0267	14	21	9.08243	0.595855	0.697218
Veillonellaceae_unclassified	13.2471	15	21	8.99998	0.552632	0.679392
dgA-11_gut_group	12.5062	14	15	8.92701	0.672727	0.713809
Butyricimonas	10.5368	15	23	8.88068	0.354648	0.842826
Butyrivibrio	11.0475	13	17	8.87741	0.466504	0.803566
Lachnospiraceae_UCG-010	12.799	14	22	8.87284	0.266484	0.693246
Christensenellaceae_unclassified	12.7147	18	24	8.84043	0.491152	0.695294
Clostridiales_vadinBB60_unclassified	12.772	13	23	8.83441	0.549307	0.691702
Sutterella	10.569	14	16	8.82223	0.421078	0.834723
Granulicatella	9.93559	14	15	8.71229	0.564516	0.876877
Succinivibrio	11.5376	18	17	8.50354	0.465807	0.737029
Adlercreutzia	9.52625	12	17	8.47963	1	0.890133
Bifidobacteriaceae_unclassified	11.8653	12	20	8.47963	0.75	0.714655
Intestinibacter	9.78025	13	15	8.40923	0.294994	0.859818
Veillonella	12.2444	13	22	8.409	0.202037	0.68676
Family_XIII_UCG-001	14.0528	13	17	8.19228	0.302083	0.582964
Desulfovibrio	9.62068	13	16	8.18907	0.608155	0.851195
Ruminococcaceae_UCG-010	17.0045	14	29	7.77646	0.535316	0.457317
Elusimicrobium	10.3569	13	23	7.73007	0.623003	0.746372
Opitutales_unclassified_unclassified	7.66062	11	12	7.66062	0.809524	1
Tyzzerella_3	10.1084	11	17	7.66036	0.604096	0.75782
Hydrogenoanaerobacterium	7.77686	11	12	7.66036	0.761905	0.98502
Senegalimassilia	8.61088	12	12	7.65164	0.547771	0.888602
Succinivibrionaceae_unclassified	10.7186	13	20	7.6066	0.8125	0.709662
Victivallaceae_unclassified	9.79792	14	19	7.59017	0.597015	0.774672
Bilophila	12.4187	15	26	7.48047	0.356508	0.602355
Pygmaiobacter	7.93109	15	14	7.3332	0.666667	0.924614
Pyramidobacter	7.66531	11	12	7.30455	0.728814	0.952936
Ruminococcaceae_UCG-009	13.766	13	26	7.24234	0.594987	0.526103
DTU089	8.18619	12	20	7.23133	0.347826	0.883357
Pseudoflavonifractor	9.62124	11	24	7.22676	0.2	0.751126
Bacillus	9.70996	11	24	7.22676	1	0.744263
CAG-352	9.06374	11	14	7.03802	0.492308	0.776503
Lachnospiraceae_UCG-003	11.8756	12	22	6.95101	0.832425	0.585318
Defluviitaleaceae_UCG-011	13.5035	16	21	6.95027	0.448598	0.514702
Catenibacterium	9.82158	15	19	6.8541	0.412219	0.697862
Eggerthellaceae_unclassified	7.88098	10	9	6.85206	0.439535	0.869443
Slackia	9.83839	12	17	6.80445	0.562189	0.691623
Eubacterium	8.41561	11	13	6.74037	1	0.800937
Tannerellaceae_unclassified	9.48218	10	13	6.65956	0.866667	0.702324
Citrobacter	10.8137	10	17	6.61175	0.696203	0.611424
Subdoligranulum	11.9345	10	9	6.57797	0.135083	0.551175
Sellimonas	10.4532	12	22	6.24946	0.758621	0.597854
Porphyromonas	8.73963	10	18	6.20017	1	0.709431
Desulfovibrionaceae_unclassified	10.1728	10	14	6.19338	0.395833	0.608819
Pediococcus	6.6895	10	9	6.18247	0.0740741	0.924205
Prevotellaceae_UCG-003	8.78617	10	18	6.1662	1	0.701808
Comamonas	6.39251	9	11	6.05574	0.884682	0.947317
Finegoldia	6.34773	9	11	6.05574	1	0.954
Catabacter	7.51895	9	17	6.05574	1	0.805397
Campylobacter	6.90293	9	11	6.05574	0.776316	0.877271
Prevotella_6	6.83816	9	11	6.05574	0.713836	0.88558
Treponema_2	6.35454	9	11	6.05574	1	0.952979
Enterorhabdus	7.21148	9	17	6.05574	0.894737	0.839736
Synergistes	6.3485	9	11	6.05574	1	0.953885
Ruminiclostridium_1	8.71571	9	17	6.05553	0.428571	0.694783
UBA1819	7.90619	9	11	6.05553	0.267516	0.765922
Ruminiclostridium_5	7.23711	9	12	6.05553	0.330036	0.836733
Ruminiclostridium_9	11.8796	14	18	5.90168	0.264175	0.496789
Negativicutes_unclassified	6.90774	9	12	5.86371	0.2	0.84886
Tyzzerella	6.15709	9	16	5.86352	0.225941	0.952319
Erysipelotrichaceae_UCG-004	9.14834	11	18	5.83514	0.479657	0.637836
Tyzzerella_4	7.82604	9	16	5.81591	0.601528	0.743149
Faecalitalea	8.12859	12	25	5.79162	0.0380952	0.7125
Collinsella	6.38824	10	12	5.53059	0.592993	0.865746
Rhodospirillales_unclassified_unclassified	9.38565	11	14	5.51619	0.271358	0.587726
Streptococcus	8.96083	11	18	5.50173	0.381825	0.613976
Ruminococcaceae_UCG-007	5.39718	9	12	5.39633	0.8	0.999843
Ruminococcus_1	12.0303	13	19	5.35573	0.343116	0.445188
Lachnoclostridium	6.22635	9	15	5.32516	0.340407	0.855263
Atopobium	5.99305	9	12	5.28561	1	0.881956
Coprobacter	6.45738	8	12	5.27225	0.398693	0.816469
Sneathia	7.30088	8	13	5.27225	1	0.722139
Staphylococcus	6.96505	8	12	5.27225	0.769231	0.756958
Erysipelotrichia_unclassified	6.0023	9	12	5.26751	1	0.877582
Oscillospira	6.66381	9	16	5.24586	0.695652	0.787217
Erysipelotrichaceae_UCG-003	9.95558	9	16	5.2065	0.507675	0.522973
Megasphaera	5.34615	9	12	5.0912	0.464148	0.952312
Roseburia	15.9414	11	21	4.94395	0.366198	0.310132
Prevotella_7	6.10141	8	12	4.90435	0.255631	0.803806
Family_XIII_unclassified	7.88734	11	24	4.77792	0.590909	0.605771
Corynebacterium_1	5.8023	8	11	4.70215	1	0.810395
Escherichia/Shigella	6.41124	7	12	4.2321	0.323245	0.660107
Actinomyces	6.59156	7	10	4.23196	0.333333	0.642027
Puniceicoccaceae_unclassified	7.23657	7	15	4.14303	0.70749	0.572513
Firmicutes_unclassified	5.62958	7	8	4.13689	0.261905	0.734849
Anaerostipes	4.76498	7	12	4.12452	0.238636	0.86559
Selenomonas	4.22978	9	12	3.8638	1	0.913476
Helicobacter	4.14633	9	12	3.84239	1	0.926698
Anaerofilum	5.16155	6	7	3.75153	0.272727	0.726823
Enterobacter	4.26167	6	10	3.75153	0.320658	0.880296
Fusobacterium	3.75153	6	10	3.75153	0.167849	1
Melissococcus	3.88789	6	11	3.75153	1	0.964927
Allisonella	4.58064	6	11	3.75153	0.625	0.818997
Coriobacteriales_unclassified_unclassified	6.05369	6	10	3.75153	1	0.61971
Paraprevotella	8.70771	6	11	3.75139	0.267805	0.430813
Coprococcus_3	3.75139	6	10	3.75139	0.231004	1
Victivallis	4.90722	6	10	3.75139	0.240143	0.764464
Holdemania	8.72716	8	13	3.69947	0.512821	0.423903
Lachnospira	6.73598	6	7	3.5631	0.147588	0.528966
Enterobacteriaceae_unclassified	3.69953	6	10	3.5155	0.304774	0.950255
Anaerotruncus	6.06714	7	9	3.37337	0.638889	0.556006
Enterococcus	5.8428	6	9	3.21414	0.378637	0.550103
Phascolarctobacterium	9.75772	6	15	3.13276	0.38961	0.321055
Megamonas	4.42221	6	7	3.05314	0.222679	0.690409
Cloacibacillus	3.03892	6	7	3.03892	0.908654	1
Izimaplasmatales_unclassified_unclassified	7.31848	6	20	2.80868	0.734219	0.383778
Erysipelatoclostridium	7.8007	6	13	2.59767	0.231429	0.333005
Lactobacillus	5.78323	5	4	2.58124	0.182279	0.446332
Acidaminococcus	8.04843	5	14	2.56894	0.398964	0.319185
Merdibacter	2.42019	6	7	2.42019	1	1
Peptoniphilus	3.70857	6	7	2.39402	1	0.645537
Barnesiellaceae_unclassified	8.02418	4	7	2.31051	0.343874	0.287943
Clostridiaceae_1_unclassified	4.61922	4	7	2.04649	0.8	0.443038
GCA-900066755	2.28564	5	7	1.96155	1	0.858206
Anaerosalibacter	3.71091	4	6	1.80228	1	0.485671
Sporanaerobacter	3.85	4	6	1.79457	1	0.466122
Prevotellaceae_UCG-001	2.20094	3	4	1.63163	0.509202	0.74133
Prevotellaceae_NK3B31_group	2.24387	3	4	1.63163	0.722325	0.727147
Epulopiscium	2.73587	4	6	1.54431	0.647059	0.564469
Proteiniphilum	3.2061	4	6	1.51668	1	0.473061
Rikenella	3.30607	3	8	1.40736	1	0.425691
Bacteroidales_unclassified_unclassified	2.62979	3	7	1.34743	0.362021	0.512373
Desulfovibrionales_unclassified_unclassified	2.91876	2	6	0.782153	1	0.267974
Mogibacterium	2.28232	1	2	0.414867	0.6	0.181774
Anaeroglobus	0	0	0	0	0
Prevotellaceae_UCG-004	0	0	0	0	0
Flavonifractor	1.10652	0	0	0	0	0
Acidaminococcaceae_unclassified	0	0	0	0	0
Victivallales_unclassified_unclassified	2.47366	0	0	0	0	0
Lautropia	1.21255	0	0	0	0	0
Mitsuokella	4.09182	0	0	0	0	0
Clostridiales_unclassified_unclassified	7.56132	0	0	0	0	0
Catenisphaera	3.50449	0	0	0	0	0
Gammaproteobacteria_unclassified	0	0	0	0	0
Pseudoramibacter	0	0	0	0	0
Bacilli_unclassified	0	0	0	0	0
UC5-1-2E3	0	0	0	0	0
Clostridioides	0	0	0	0	0
Eikenella	1.30013	0	0	0	0	0
Listeria	0	0	0	0	0
Gemella	2.75631	0	0	0	0	0
Peptococcus	0	0	0	0	0
Actinobacteria_unclassified	0	0	0	0	0
Lactonifactor	0	0	0	0	0
